# Supplementary material for: ‘Rewritable’ and ‘liquid-specific’ recognizable wettability pattern
Source: Nat Commun. 2024 Jul 11;15:5838. doi: 10.1038/s41467-024-49807-8 (PMC11239882; doi:10.1038/s41467-024-49807-8)
Supplement: Supplementary file 7 — Source Data [file 41467_2024_49807_MOESM7_ESM.xlsx]

## Sheet: Fig. 2a
FTIR data
PODAMA1			PODAMA2			PODAMA3			PODAMA4
Wavenumber (cm-1)			Wavenumber (cm-1)			Wavenumber (cm-1)			Wavenumber (cm-1)
2000	99.9859		2000	100.141		2000	100.095		2000	99.8366
1999	99.9743		1999	100.099		1999	100.071		1999	99.8398
1998	99.9461		1998	100.039		1998	100.026		1998	99.8427
1997	99.9147		1997	99.9723		1997	99.9688		1997	99.8314
1996	99.8959		1996	99.9262		1996	99.9365		1996	99.811
1995	99.9035		1995	99.9184		1995	99.9553		1995	99.793
1994	99.9358		1994	99.943		1994	99.9945		1994	99.7687
1993	99.9713		1993	99.9805		1993	99.9975		1993	99.7311
1992	99.9893		1992	100.02		1992	99.9538		1992	99.7055
1991	99.9894		1991	100.055		1991	99.9013		1991	99.716
1990	99.9801		1990	100.071		1990	99.8631		1990	99.7399
1989	99.9631		1989	100.053		1989	99.8359		1989	99.7413
1988	99.9428		1988	100.011		1988	99.8257		1988	99.7278
1987	99.9351		1987	99.9669		1987	99.8424		1987	99.7318
1986	99.95		1986	99.9307		1986	99.8644		1986	99.7556
1985	99.973		1985	99.8973		1985	99.8568		1985	99.7783
1984	99.9789		1984	99.8729		1984	99.8227		1984	99.7965
1983	99.9589		1983	99.876		1983	99.7946		1983	99.8147
1982	99.9222		1982	99.9114		1982	99.7816		1982	99.8135
1981	99.8839		1981	99.9667		1981	99.7699		1981	99.7793
1980	99.8626		1980	100.034		1980	99.7699		1980	99.7524
1979	99.8788		1979	100.118		1979	99.8128		1979	99.7882
1978	99.931		1978	100.206		1978	99.8911		1978	99.8759
1977	99.9794		1977	100.264		1977	99.9558		1977	99.9519
1976	99.9844		1976	100.266		1976	99.9835		1976	99.9918
1975	99.9561		1975	100.217		1975	99.9912		1975	100.019
1974	99.9374		1974	100.14		1974	99.9856		1974	100.039
1973	99.9509		1973	100.064		1973	99.9611		1973	100.034
1972	99.983		1972	100.015		1972	99.9391		1972	100.02
1971	100.01		1971	99.9963		1971	99.9501		1971	100.024
1970	100.023		1970	99.9872		1970	99.9824		1970	100.035
1969	100.02		1969	99.9673		1969	99.9976		1969	100.022
1968	100.006		1968	99.9441		1968	99.9917		1968	99.9946
1967	99.9858		1967	99.937		1967	99.9951		1967	99.9849
1966	99.9594		1966	99.9476		1966	100.016		1966	99.9914
1965	99.9259		1965	99.967		1965	100.033		1965	99.9879
1964	99.8992		1964	99.9971		1964	100.039		1964	99.9752
1963	99.9047		1963	100.041		1963	100.039		1963	99.9695
1962	99.9499		1962	100.085		1962	100.026		1962	99.9635
1961	100.008		1961	100.112		1961	99.9921		1961	99.9451
1960	100.043		1960	100.127		1960	99.9657		1960	99.9346
1959	100.047		1959	100.139		1959	99.9749		1959	99.9546
1958	100.036		1958	100.144		1958	100.004		1958	99.9839
1957	100.019		1957	100.129		1957	100.019		1957	99.9872
1956	99.9975		1956	100.102		1956	100.023		1956	99.9717
1955	99.9805		1955	100.079		1955	100.039		1955	99.9675
1954	99.979		1954	100.058		1954	100.057		1954	99.975
1953	99.9904		1953	100.036		1953	100.039		1953	99.9718
1952	100.001		1952	100.021		1952	99.979		1952	99.956
1951	100.002		1951	100.025		1951	99.9116		1951	99.9409
1950	99.9972		1950	100.043		1950	99.8678		1950	99.9252
1949	99.9947		1949	100.057		1949	99.8563		1949	99.9065
1948	99.9968		1948	100.062		1948	99.8798		1948	99.9056
1947	100.002		1947	100.053		1947	99.9329		1947	99.9367
1946	100.007		1946	100.019		1946	99.986		1946	99.972
1945	100.006		1945	99.9624		1945	100.004		1945	99.9757
1944	99.9936		1944	99.9172		1944	99.9841		1944	99.9586
1943	99.9733		1943	99.9131		1943	99.9494		1943	99.9583
1942	99.9514		1942	99.9323		1942	99.9147		1942	99.9768
1941	99.9295		1941	99.9352		1941	99.8841		1941	99.987
1940	99.9091		1940	99.9241		1940	99.8717		1940	99.9884
1939	99.8954		1939	99.9351		1939	99.8885		1939	100.002
1938	99.8898		1938	99.9798		1938	99.9181		1938	100.028
1937	99.8856		1937	100.028		1937	99.9327		1937	100.046
1936	99.8784		1936	100.045		1936	99.9292		1936	100.053
1935	99.8749		1935	100.033		1935	99.926		1935	100.061
1934	99.8828		1934	100.007		1934	99.9295		1934	100.062
1933	99.8936		1933	99.9814		1933	99.9342		1933	100.039
1932	99.8905		1932	99.9602		1932	99.9444		1932	100.003
1931	99.8681		1931	99.9467		1931	99.966		1931	99.9877
1930	99.8397		1930	99.942		1930	99.9836		1930	100.01
1929	99.8233		1929	99.9454		1929	99.9763		1929	100.053
1928	99.8261		1928	99.9577		1928	99.9516		1928	100.104
1927	99.8451		1927	99.9771		1927	99.9371		1927	100.148
1926	99.8699		1926	99.9942		1926	99.9428		1926	100.167
1925	99.8876		1925	100		1925	99.9574		1925	100.154
1924	99.8901		1924	99.9991		1924	99.9726		1924	100.126
1923	99.8811		1923	99.9999		1923	99.9863		1923	100.106
1922	99.8735		1922	100.001		1922	99.9901		1922	100.093
1921	99.8737		1921	99.9951		1921	99.9798		1921	100.077
1920	99.8784		1920	99.9815		1920	99.9719		1920	100.07
1919	99.8857		1919	99.9719		1919	99.9842		1919	100.086
1918	99.8989		1918	99.9627		1918	100.004		1918	100.113
1917	99.9182		1917	99.9504		1917	100.004		1917	100.126
1916	99.9372		1916	99.943		1916	99.9839		1916	100.129
1915	99.9509		1915	99.9494		1915	99.9735		1915	100.134
1914	99.9569		1914	99.9617		1914	99.9748		1914	100.137
1913	99.9544		1913	99.9632		1913	99.9813		1913	100.125
1912	99.9464		1912	99.9516		1912	99.9883		1912	100.111
1911	99.9408		1911	99.9405		1911	99.9991		1911	100.111
1910	99.946		1910	99.9381		1910	100.009		1910	100.111
1909	99.9616		1909	99.9386		1909	100.011		1909	100.088
1908	99.9768		1908	99.9372		1908	100.009		1908	100.052
1907	99.9845		1907	99.9379		1907	100.015		1907	100.028
1906	99.9861		1906	99.9431		1906	100.027		1906	100.019
1905	99.9886		1905	99.9492		1905	100.033		1905	100.005
1904	99.9952		1904	99.9533		1904	100.035		1904	99.9868
1903	100.001		1903	99.9549		1903	100.039		1903	99.9773
1902	100		1902	99.9487		1902	100.038		1902	99.9718
1901	99.9924		1901	99.9291		1901	100.024		1901	99.9578
1900	99.981		1900	99.9015		1900	100.007		1900	99.9432
1899	99.9736		1899	99.8784		1899	100.001		1899	99.9425
1898	99.9742		1898	99.865		1898	99.9967		1898	99.9456
1897	99.9812		1897	99.859		1897	99.9772		1897	99.9308
1896	99.9912		1896	99.8601		1896	99.9457		1896	99.9018
1895	100		1895	99.868		1895	99.9179		1895	99.8782
1894	99.9987		1894	99.8747		1894	99.8954		1894	99.8577
1893	99.9852		1893	99.8706		1893	99.8698		1893	99.8245
1892	99.9635		1892	99.8564		1892	99.8436		1892	99.7845
1891	99.9437		1891	99.8378		1891	99.8212		1891	99.7567
1890	99.9326		1890	99.814		1890	99.7901		1890	99.7354
1889	99.9248		1889	99.7827		1889	99.7382		1889	99.6945
1888	99.9089		1888	99.7508		1888	99.6796		1888	99.6298
1887	99.8829		1887	99.7247		1887	99.6315		1887	99.5601
1886	99.8526		1886	99.6967		1886	99.5822		1886	99.4909
1885	99.825		1885	99.6543		1885	99.5099		1885	99.4119
1884	99.8046		1884	99.5986		1884	99.4167		1884	99.3206
1883	99.7909		1883	99.5381		1883	99.3194		1883	99.2211
1882	99.7768		1882	99.4704		1882	99.2183		1882	99.1075
1881	99.7511		1881	99.3853		1881	99.1024		1881	98.9719
1880	99.7066		1880	99.2841		1880	98.9739		1880	98.8218
1879	99.6476		1879	99.1799		1879	98.8407		1879	98.6659
1878	99.5824		1878	99.0796		1878	98.6918		1878	98.4931
1877	99.5169		1877	98.9782		1877	98.5093		1877	98.2892
1876	99.4543		1876	98.8696		1876	98.2974		1876	98.0637
1875	99.3928		1875	98.7507		1875	98.0753		1875	97.8368
1874	99.3262		1874	98.62		1874	97.8513		1874	97.6128
1873	99.2502		1873	98.4787		1873	97.6233		1873	97.384
1872	99.1656		1872	98.3312		1872	97.393		1872	97.1486
1871	99.0734		1871	98.1767		1871	97.1598		1871	96.9032
1870	98.9712		1870	98.0049		1870	96.9117		1870	96.6331
1869	98.8589		1869	97.8146		1869	96.6447		1869	96.3354
1868	98.7483		1868	97.6311		1868	96.3849		1868	96.0456
1867	98.6587		1867	97.484		1867	96.1619		1867	95.8013
1866	98.5974		1866	97.3777		1866	95.9759		1866	95.605
1865	98.5511		1865	97.2985		1865	95.8155		1865	95.4441
1864	98.5046		1864	97.2327		1864	95.6819		1864	95.3149
1863	98.4595		1863	97.1749		1863	95.5846		1863	95.2148
1862	98.428		1862	97.1257		1862	95.5232		1862	95.1314
1861	98.4122		1861	97.0906		1861	95.4872		1861	95.0555
1860	98.4005		1860	97.0778		1860	95.4688		1860	94.995
1859	98.3865		1859	97.0906		1859	95.4653		1859	94.9629
1858	98.3773		1858	97.1207		1858	95.4711		1858	94.958
1857	98.3802		1857	97.1522		1857	95.4794		1857	94.9691
1856	98.3929		1856	97.176		1856	95.492		1856	94.9908
1855	98.4102		1855	97.1968		1855	95.5149		1855	95.0222
1854	98.4303		1854	97.2217		1854	95.5443		1854	95.054
1853	98.4484		1853	97.2503		1853	95.5685		1853	95.0765
1852	98.4563		1852	97.2802		1852	95.5838		1852	95.0943
1851	98.4567		1851	97.3131		1851	95.5986		1851	95.1198
1850	98.4598		1850	97.3501		1850	95.6184		1850	95.1555
1849	98.4703		1849	97.3882		1849	95.643		1849	95.1954
1848	98.4877		1848	97.4262		1848	95.6795		1848	95.2434
1847	98.5144		1847	97.4705		1847	95.7429		1847	95.3133
1846	98.5539		1846	97.5268		1846	95.8399		1846	95.4135
1845	98.6017		1845	97.594		1845	95.9648		1845	95.5436
1844	98.6457		1844	97.6709		1844	96.1117		1844	95.7036
1843	98.685		1843	97.7633		1843	96.2827		1843	95.8922
1842	98.7362		1842	97.8736		1842	96.4762		1842	96.0969
1841	98.8016		1841	97.9946		1841	96.684		1841	96.3064
1840	98.8649		1840	98.1222		1840	96.9034		1840	96.5263
1839	98.9222		1839	98.2617		1839	97.1387		1839	96.7673
1838	98.9862		1838	98.416		1838	97.3866		1838	97.0259
1837	99.0672		1837	98.5746		1837	97.6354		1837	97.2882
1836	99.1585		1836	98.7238		1836	97.882		1836	97.5517
1835	99.2467		1835	98.8614		1835	98.1292		1835	97.8177
1834	99.3275		1834	98.991		1834	98.3667		1834	98.0693
1833	99.4015		1833	99.114		1833	98.5775		1833	98.2876
1832	99.468		1832	99.235		1832	98.7645		1832	98.4837
1831	99.5287		1831	99.3622		1831	98.9481		1831	98.6873
1830	99.5833		1830	99.4891		1830	99.1287		1830	98.8941
1829	99.6284		1829	99.5942		1829	99.2832		1829	99.065
1828	99.6734		1828	99.674		1828	99.4143		1828	99.1951
1827	99.731		1827	99.7449		1827	99.5471		1827	99.3173
1826	99.7944		1826	99.8121		1826	99.6811		1826	99.4446
1825	99.844		1825	99.8657		1825	99.7895		1825	99.5582
1824	99.872		1824	99.9053		1824	99.8652		1824	99.6515
1823	99.8925		1823	99.9457		1823	99.9297		1823	99.7395
1822	99.9194		1822	100		1822	100		1822	99.8202
1821	99.9478		1821	100.044		1821	100.052		1821	99.8758
1820	99.9673		1820	100.081		1820	100.1		1820	99.91
1819	99.9797		1819	100.115		1819	100.158		1819	99.9447
1818	99.9905		1818	100.147		1818	100.216		1818	99.9772
1817	100		1817	100.167		1817	100.247		1817	100
1816	100		1816	100.177		1816	100.252		1816	99.9791
1815	99.9955		1815	100.188		1815	100.255		1815	99.9582
1814	99.993		1814	100.199		1814	100.256		1814	99.9371
1813	99.9926		1813	100.199		1813	100.23		1813	99.8913
1812	99.9888		1812	100.18		1812	100.168		1812	99.8162
1811	99.9783		1811	100.15		1811	100.089		1811	99.7311
1810	99.9609		1810	100.106		1810	99.9991		1810	99.6317
1809	99.9365		1809	100.043		1809	99.8845		1809	99.4908
1808	99.9018		1808	99.9624		1808	99.7466		1808	99.3053
1807	99.8553		1807	99.8704		1807	99.5946		1807	99.0889
1806	99.7972		1806	99.7578		1806	99.4104		1806	98.831
1805	99.7259		1805	99.6079		1805	99.1609		1805	98.5061
1804	99.6391		1804	99.4146		1804	98.8352		1804	98.1108
1803	99.532		1803	99.171		1803	98.4303		1803	97.6412
1802	99.3905		1802	98.8453		1802	97.9069		1802	97.0471
1801	99.192		1801	98.4089		1801	97.2258		1801	96.2795
1800	98.9295		1800	97.879		1800	96.4128		1800	95.3686
1799	98.6148		1799	97.2871		1799	95.5144		1799	94.3764
1798	98.2615		1798	96.6294		1798	94.5226		1798	93.3051
1797	97.8762		1797	95.8918		1797	93.416		1797	92.136
1796	97.4575		1796	95.0849		1796	92.2159		1796	90.8913
1795	96.9798		1795	94.1909		1795	90.9104		1795	89.5683
1794	96.3763		1794	93.1066		1794	89.367		1794	88.061
1793	95.5739		1793	91.7136		1793	87.4329		1793	86.2532
1792	94.6024		1792	90.0874		1792	85.2082		1792	84.2454
1791	93.6152		1791	88.502		1791	83.0449		1791	82.3311
1790	92.7296		1790	87.1321		1790	81.1545		1790	80.6705
1789	91.9414		1789	85.9546		1789	79.4987		1789	79.2238
1788	91.1919		1788	84.8762		1788	77.9603		1788	77.8949
1787	90.4416		1787	83.8167		1787	76.4455		1787	76.6041
1786	89.7143		1786	82.7729		1786	74.9461		1786	75.3374
1785	89.1011		1785	81.8579		1785	73.5889		1785	74.1909
1784	88.6847		1784	81.208		1784	72.5319		1784	73.2905
1783	88.4805		1783	80.86		1783	71.8129		1783	72.6628
1782	88.4959		1782	80.8062		1782	71.4115		1782	72.2849
1781	88.7548		1781	81.0644		1781	71.3515		1781	72.1723
1780	89.2388		1780	81.6168		1780	71.6456		1780	72.3353
1779	89.8798		1779	82.3918		1779	72.2435		1779	72.7364
1778	90.6426		1778	83.3587		1778	73.1172		1778	73.3605
1777	91.5208		1777	84.5227		1777	74.28		1777	74.2318
1776	92.4551		1776	85.8169		1776	75.6741		1776	75.3168
1775	93.3789		1775	87.1563		1775	77.2188		1775	76.5562
1774	94.3267		1774	88.6027		1774	79.0176		1774	78.046
1773	95.3802		1773	90.2957		1773	81.2788		1773	79.9791
1772	96.4329		1772	92.0737		1772	83.8167		1772	82.2169
1771	97.2714		1771	93.567		1771	86.098		1771	84.302
1770	97.9122		1770	94.7482		1770	88.0296		1770	86.133
1769	98.4904		1769	95.8302		1769	89.9032		1769	87.9653
1768	99.0116		1768	96.8559		1768	91.8006		1768	89.884
1767	99.4005		1767	97.7098		1767	93.5073		1767	91.6824
1766	99.6566		1766	98.3582		1766	94.887		1766	93.201
1765	99.8444		1765	98.8839		1765	96.0337		1765	94.5073
1764	99.9793		1764	99.3258		1764	97.0557		1764	95.71
1763	100.028		1763	99.6561		1763	97.9628		1763	96.8266
1762	99.994		1762	99.8717		1762	98.7316		1762	97.8174
1761	99.9092		1761	100.009		1761	99.3458		1761	98.6345
1760	99.7989		1760	100.066		1760	99.7671		1760	99.2323
1759	99.6162		1759	100		1759	99.9749		1759	99.608
1758	99.3409		1758	99.8122		1758	100.027		1758	99.8366
1757	98.9728		1757	99.5242		1757	99.9952		1757	99.9944
1756	98.5192		1756	99.1497		1756	99.8632		1756	100.054
1755	98.0121		1755	98.711		1755	99.6068		1755	99.977
1754	97.4711		1754	98.2285		1754	99.2467		1754	99.7793
1753	96.8393		1753	97.6616		1753	98.8031		1753	99.5027
1752	95.9856		1752	96.8872		1752	98.1925		1752	99.1058
1751	94.8327		1751	95.8256		1751	97.3095		1751	98.5129
1750	93.4661		1750	94.5743		1750	96.2146		1750	97.7683
1749	92.0012		1749	93.265		1749	95.0488		1749	96.979
1748	90.4611		1748	91.9163		1748	93.8353		1748	96.1521
1747	88.8638		1747	90.5272		1747	92.5455		1747	95.2468
1746	87.2398		1746	89.1223		1746	91.2037		1746	94.2809
1745	85.5575		1745	87.6806		1745	89.8248		1745	93.2842
1744	83.7835		1744	86.1613		1744	88.3754		1744	92.2394
1743	81.9842		1743	84.603		1743	86.8578		1743	91.1367
1742	80.2466		1742	83.0769		1742	85.3267		1742	90.01
1741	78.5278		1741	81.5448		1741	83.7744		1741	88.8621
1740	76.7695		1740	79.9473		1740	82.1501		1740	87.6548
1739	75.1541		1739	78.4525		1739	80.5773		1739	86.4561
1738	73.9577		1738	77.331		1738	79.3003		1738	85.4337
1737	73.186		1737	76.5809		1737	78.3534		1737	84.6262
1736	72.5962		1736	75.9327		1736	77.4842		1736	83.8596
1735	71.9067		1735	75.0195		1735	76.3331		1735	82.8654
1734	71.1214		1734	73.8493		1734	74.918		1734	81.6515
1733	70.5915		1733	72.9563		1733	73.7785		1733	80.6361
1732	70.4699		1732	72.5444		1732	73.0863		1732	79.9637
1731	70.6089		1731	72.3665		1731	72.5778		1731	79.4353
1730	70.8822		1730	72.2661		1730	72.1073		1730	78.9434
1729	71.2641		1729	72.2482		1729	71.7248		1729	78.529
1728	71.7576		1728	72.3502		1728	71.4821		1728	78.2267
1727	72.3524		1727	72.5573		1727	71.3509		1727	78.0072
1726	73.0524		1726	72.8604		1726	71.3229		1726	77.8679
1725	73.883		1725	73.2867		1725	71.4439		1725	77.8535
1724	74.8438		1724	73.8447		1724	71.7242		1724	77.9726
1723	75.8581		1723	74.4877		1723	72.0963		1723	78.1671
1722	76.8354		1722	75.1684		1722	72.5149		1722	78.3988
1721	77.7802		1721	75.9067		1721	73.0232		1721	78.7047
1720	78.7944		1720	76.7695		1720	73.6935		1720	79.1438
1719	80.0203		1719	77.83		1719	74.5867		1719	79.7603
1718	81.5079		1718	79.1099		1718	75.7406		1718	80.5793
1717	83.0685		1717	80.5009		1717	77.0849		1717	81.5499
1716	84.4886		1716	81.8604		1716	78.4529		1716	82.5472
1715	85.7615		1715	83.1489		1715	79.7567		1715	83.498
1714	86.9286		1714	84.3766		1714	81.0165		1714	84.4192
1713	87.9996		1713	85.5541		1713	82.2744		1713	85.3488
1712	89.0064		1712	86.7045		1712	83.5489		1712	86.2996
1711	89.9842		1711	87.8435		1711	84.8349		1711	87.2635
1710	90.9263		1710	88.9522		1710	86.1126		1710	88.2281
1709	91.7972		1709	89.9957		1709	87.3555		1709	89.1817
1708	92.6075		1708	90.9841		1708	88.5703		1708	90.1328
1707	93.4243		1707	91.9793		1707	89.8177		1707	91.1266
1706	94.2564		1706	92.9888		1706	91.1143		1706	92.1783
1705	94.9891		1705	93.8873		1705	92.3047		1705	93.1646
1704	95.5381		1704	94.5691		1704	93.2184		1704	93.9331
1703	95.9693		1703	95.0933		1703	93.9034		1703	94.5058
1702	96.3887		1702	95.5977		1702	94.5718		1702	95.0648
1701	96.8747		1701	96.202		1701	95.4342		1701	95.8068
1700	97.3654		1700	96.8367		1700	96.3781		1700	96.6402
1699	97.716		1699	97.3094		1699	97.0526		1699	97.2493
1698	97.9602		1698	97.62		1698	97.4642		1698	97.6228
1697	98.1824		1697	97.894		1697	97.8341		1697	97.9596
1696	98.407		1696	98.1949		1696	98.2629		1696	98.3563
1695	98.5991		1695	98.4709		1695	98.6527		1695	98.7179
1694	98.7271		1694	98.6553		1694	98.8992		1694	98.9463
1693	98.8213		1693	98.773		1693	99.0402		1693	99.079
1692	98.909		1692	98.88		1692	99.1531		1692	99.1947
1691	99.006		1691	99.0081		1691	99.2818		1691	99.3331
1690	99.1101		1690	99.141		1690	99.418		1690	99.4809
1689	99.1978		1689	99.2424		1689	99.5255		1689	99.6004
1688	99.263		1688	99.3106		1688	99.5933		1688	99.6743
1687	99.3241		1687	99.3747		1687	99.6434		1687	99.7177
1686	99.3851		1686	99.453		1686	99.7004		1686	99.7622
1685	99.4611		1685	99.5496		1685	99.7827		1685	99.8397
1684	99.5599		1684	99.6442		1684	99.8748		1684	99.9394
1683	99.6496		1683	99.7052		1683	99.9293		1683	100.005
1682	99.7367		1682	99.7382		1682	99.9497		1682	100.022
1681	99.8103		1681	99.7623		1681	99.9571		1681	100.02
1680	99.8482		1680	99.7879		1680	99.962		1680	100.022
1679	99.8653		1679	99.8161		1679	99.9728		1679	100.028
1678	99.8739		1678	99.838		1678	99.9849		1678	100.029
1677	99.8774		1677	99.8526		1677	99.9986		1677	100.029
1676	99.8909		1676	99.8779		1676	100		1676	100.044
1675	99.9222		1675	99.9234		1675	100.049		1675	100.074
1674	99.946		1674	99.9646		1674	100.083		1674	100.089
1673	99.948		1673	99.985		1673	100.089		1673	100.079
1672	99.9446		1672	99.9996		1672	100.085		1672	100.06
1671	99.954		1671	100.024		1671	100.092		1671	100.054
1670	99.9829		1670	100.047		1670	100.111		1670	100.064
1669	100.009		1669	100.045		1669	100.122		1669	100.075
1668	100.024		1668	100.03		1668	100.123		1668	100.069
1667	100.039		1667	100.025		1667	100.126		1667	100.061
1666	100.048		1666	100.028		1666	100.128		1666	100.046
1665	100.04		1665	100.028		1665	100.128		1665	100.029
1664	100.028		1664	100.03		1664	100.134		1664	100.021
1663	100.027		1663	100.038		1663	100.153		1663	100.028
1662	100.038		1662	100.043		1662	100.166		1662	100.037
1661	100.04		1661	100.035		1661	100.159		1661	100.04
1660	100.041		1660	100.026		1660	100.144		1660	100.039
1659	100.044		1659	100.022		1659	100.134		1659	100.042
1658	100.039		1658	100.029		1658	100.125		1658	100.041
1657	100.02		1657	100.019		1657	100.108		1657	100.033
1656	100.003		1656	100.01		1656	100.085		1656	100.014
1655	100.009		1655	100.016		1655	100.076		1655	99.9952
1654	100.052		1654	100.039		1654	100.095		1654	99.9911
1653	100.078		1653	100.034		1653	100.107		1653	99.9981
1652	100.009		1652	99.9915		1652	100.073		1652	100.006
1651	99.9655		1651	99.9661		1651	100.039		1651	100
1650	99.98		1650	99.9578		1650	100.014		1650	99.9959
1649	99.9746		1649	99.9455		1649	99.975		1649	99.986
1648	99.95		1648	99.9268		1648	99.9372		1648	99.9813
1647	99.9477		1647	99.904		1647	99.9165		1647	99.9858
1646	99.9543		1646	99.8705		1646	99.9026		1646	99.9873
1645	99.9417		1645	99.8284		1645	99.8819		1645	99.977
1644	99.9245		1644	99.7976		1644	99.8603		1644	99.9612
1643	99.9094		1643	99.7824		1643	99.8393		1643	99.9463
1642	99.889		1642	99.7699		1642	99.8146		1642	99.9318
1641	99.8536		1641	99.7485		1641	99.7812		1641	99.9163
1640	99.8091		1640	99.7206		1640	99.7404		1640	99.9
1639	99.7743		1639	99.695		1639	99.7001		1639	99.8822
1638	99.7522		1638	99.6694		1638	99.6671		1638	99.8584
1637	99.738		1637	99.6371		1637	99.6491		1637	99.8257
1636	99.7361		1636	99.6093		1636	99.6529		1636	99.7939
1635	99.7388		1635	99.5989		1635	99.6646		1635	99.7806
1634	99.7344		1634	99.5959		1634	99.666		1634	99.7841
1633	99.7374		1633	99.5905		1633	99.661		1633	99.7907
1632	99.7447		1632	99.5844		1632	99.6554		1632	99.7969
1631	99.7501		1631	99.5806		1631	99.653		1631	99.8039
1630	99.7576		1630	99.5779		1630	99.654		1630	99.8098
1629	99.7647		1629	99.5741		1629	99.6544		1629	99.8126
1628	99.7682		1628	99.5731		1628	99.6541		1628	99.8153
1627	99.7687		1627	99.5765		1627	99.6557		1627	99.8201
1626	99.7672		1626	99.5771		1626	99.6582		1626	99.8223
1625	99.7607		1625	99.5719		1625	99.6616		1625	99.8187
1624	99.7595		1624	99.5744		1624	99.6736		1624	99.8134
1623	99.7748		1623	99.5952		1623	99.6966		1623	99.8115
1622	99.7937		1622	99.6184		1622	99.7155		1622	99.8109
1621	99.8031		1621	99.6278		1621	99.7214		1621	99.8091
1620	99.808		1620	99.6306		1620	99.7237		1620	99.8092
1619	99.8145		1619	99.6403		1619	99.7358		1619	99.8167
1618	99.8238		1618	99.6606		1618	99.7653		1618	99.8329
1617	99.8323		1617	99.6854		1617	99.8053		1617	99.8526
1616	99.8348		1616	99.7093		1616	99.8376		1616	99.8716
1615	99.8477		1615	99.7314		1615	99.8565		1615	99.8905
1614	99.8778		1614	99.7475		1614	99.8659		1614	99.9075
1613	99.8981		1613	99.7541		1613	99.8675		1613	99.9221
1612	99.8937		1612	99.7575		1612	99.8676		1612	99.9386
1611	99.8752		1611	99.7659		1611	99.87		1611	99.958
1610	99.8476		1610	99.7754		1610	99.8629		1610	99.9736
1609	99.8002		1609	99.7768		1609	99.8311		1609	99.9786
1608	99.734		1608	99.7732		1608	99.7774		1608	99.975
1607	99.6693		1607	99.7743		1607	99.7201		1607	99.9686
1606	99.6246		1606	99.7791		1606	99.6746		1606	99.9631
1605	99.6053		1605	99.7832		1605	99.6518		1605	99.9619
1604	99.6209		1604	99.7926		1604	99.6636		1604	99.9696
1603	99.6759		1603	99.8139		1603	99.7125		1603	99.9862
1602	99.7474		1602	99.839		1602	99.7794		1602	100.004
1601	99.8065		1601	99.8568		1601	99.8406		1601	100.017
1600	99.8502		1600	99.8705		1600	99.891		1600	100.026
1599	99.8911		1599	99.8883		1599	99.9353		1599	100.036
1598	99.9286		1598	99.9057		1598	99.9704		1598	100.042
1597	99.953		1597	99.9152		1597	99.9912		1597	100.04
1596	99.9683		1596	99.9223		1596	100.004		1596	100.036
1595	99.9853		1595	99.9368		1595	100.02		1595	100.035
1594	100.002		1594	99.9533		1594	100.036		1594	100.036
1593	100.009		1593	99.9595		1593	100.044		1593	100.034
1592	100.011		1592	99.958		1592	100.046		1592	100.031
1591	100.019		1591	99.9604		1591	100.049		1591	100.028
1590	100.03		1590	99.9684		1590	100.053		1590	100.023
1589	100.031		1589	99.974		1589	100.052		1589	100.012
1588	100.022		1588	99.9753		1588	100.05		1588	99.9982
1587	100.015		1587	99.9761		1587	100.055		1587	99.9894
1586	100.01		1586	99.9749		1586	100.06		1586	99.9856
1585	100.002		1585	99.9693		1585	100.058		1585	99.985
1584	99.9949		1584	99.9669		1584	100.052		1584	99.9893
1583	100		1583	99.9767		1583	100.05		1583	99.9997
1582	100.011		1582	99.9933		1582	100.052		1582	100.011
1581	100.011		1581	100.006		1581	100.047		1581	100.017
1580	100.004		1580	100.014		1580	100.036		1580	100.016
1579	100.006		1579	100.024		1579	100.023		1579	100.014
1578	100.014		1578	100.032		1578	100.013		1578	100.011
1577	100.015		1577	100.025		1577	100.006		1577	100.009
1576	100.005		1576	100.01		1576	100.005		1576	100.014
1575	99.9919		1575	100.002		1575	100.009		1575	100.028
1574	99.9895		1574	100.001		1574	100.01		1574	100.043
1573	99.9879		1573	99.9973		1573	100		1573	100.048
1572	99.9715		1572	99.9921		1572	99.9878		1572	100.045
1571	99.9533		1571	99.9948		1571	99.9832		1571	100.042
1570	99.9516		1570	100.005		1570	99.9829		1570	100.04
1569	99.9551		1569	100.007		1569	99.9724		1569	100.041
1568	99.9571		1568	100		1568	99.9595		1568	100.045
1567	99.9688		1567	99.9979		1567	99.9596		1567	100.051
1566	99.9762		1566	99.9994		1566	99.966		1566	100.051
1565	99.9629		1565	99.9967		1565	99.9646		1565	100.041
1564	99.9395		1564	99.9946		1564	99.9563		1564	100.029
1563	99.9276		1563	99.998		1563	99.9484		1563	100.022
1562	99.9231		1562	100.002		1562	99.9414		1562	100.019
1561	99.8995		1561	99.9931		1561	99.9295		1561	100.018
1560	99.8838		1560	99.983		1560	99.9336		1560	100.019
1559	99.9611		1559	100.005		1559	99.978		1559	100.02
1558	100.019		1558	100.022		1558	99.9953		1558	100.02
1557	100.015		1557	100.013		1557	99.976		1557	100.02
1556	100.024		1556	100.009		1556	99.9676		1556	100.023
1555	100.036		1555	100.018		1555	99.9708		1555	100.029
1554	100.033		1554	100.022		1554	99.9749		1554	100.035
1553	100.011		1553	100.014		1553	99.9672		1553	100.035
1552	99.9928		1552	100.006		1552	99.9553		1552	100.033
1551	99.9992		1551	100.012		1551	99.9541		1551	100.034
1550	100.013		1550	100.02		1550	99.9608		1550	100.038
1549	100.009		1549	100.017		1549	99.9621		1549	100.037
1548	99.9859		1548	100.009		1548	99.9577		1548	100.034
1547	99.9695		1547	100.008		1547	99.9584		1547	100.038
1546	99.971		1546	100.012		1546	99.964		1546	100.044
1545	99.9829		1545	100.009		1545	99.9642		1545	100.043
1544	99.9963		1544	100.001		1544	99.9587		1544	100.035
1543	100.006		1543	100.001		1543	99.9593		1543	100.034
1542	99.9968		1542	100.004		1542	99.9655		1542	100.043
1541	99.967		1541	99.996		1541	99.9634		1541	100.046
1540	99.9423		1540	99.994		1540	99.9544		1540	100.037
1539	99.927		1539	100.011		1539	99.9501		1539	100.031
1538	99.9206		1538	100.025		1538	99.9504		1538	100.029
1537	99.9275		1537	100.027		1537	99.9462		1537	100.021
1536	99.9339		1536	100.026		1536	99.9352		1536	100.009
1535	99.9407		1535	100.031		1535	99.9293		1535	100.003
1534	99.9576		1534	100.038		1534	99.9317		1534	100.003
1533	99.9724		1533	100.034		1533	99.9308		1533	99.9998
1532	99.9823		1532	100.028		1532	99.9304		1532	99.9919
1531	99.9948		1531	100.033		1531	99.94		1531	99.9885
1530	99.9949		1530	100.042		1530	99.9479		1530	99.9874
1529	99.9744		1529	100.042		1529	99.9415		1529	99.9827
1528	99.9548		1528	100.042		1528	99.9308		1528	99.977
1527	99.9627		1527	100.055		1527	99.9349		1527	99.9774
1526	99.9866		1526	100.073		1526	99.9491		1526	99.9809
1525	99.9917		1525	100.078		1525	99.9531		1525	99.9788
1524	99.982		1524	100.077		1524	99.9502		1524	99.9755
1523	99.9894		1523	100.087		1523	99.9606		1523	99.9849
1522	100.006		1522	100.101		1522	99.9811		1522	100.005
1521	100.025		1521	100.1		1521	99.9853		1521	100.018
1520	100.026		1520	100.095		1520	99.9786		1520	100.02
1519	100.038		1519	100.106		1519	99.9833		1519	100.023
1518	100.053		1518	100.12		1518	99.9893		1518	100.024
1517	100.057		1517	100.115		1517	99.9814		1517	100.017
1516	100.064		1516	100.104		1516	99.973		1516	100.008
1515	100.087		1515	100.107		1515	99.9826		1515	100.007
1514	100.109		1514	100.118		1514	99.9983		1514	100.009
1513	100.105		1513	100.12		1513	99.9998		1513	100.003
1512	100.091		1512	100.12		1512	99.9932		1512	99.9979
1511	100.094		1511	100.134		1511	99.9955		1511	100.004
1510	100.113		1510	100.154		1510	100.003		1510	100.015
1509	100.12		1509	100.155		1509	99.9993		1509	100.013
1508	100.114		1508	100.148		1508	99.9896		1508	100.001
1507	100.127		1507	100.165		1507	99.9853		1507	100.003
1506	100.099		1506	100.167		1506	99.9768		1506	100.015
1505	99.9985		1505	100.128		1505	99.9324		1505	100.018
1504	99.9141		1504	100.098		1504	99.8904		1504	100.016
1503	99.8616		1503	100.093		1503	99.8575		1503	100.019
1502	99.7916		1502	100.087		1502	99.8072		1502	100.017
1501	99.6569		1501	100.058		1501	99.7082		1501	99.9969
1500	99.4512		1500	100.015		1500	99.5517		1500	99.9652
1499	99.207		1499	99.9895		1499	99.356		1499	99.9446
1498	98.9613		1498	99.9758		1498	99.1469		1498	99.9414
1497	98.778		1497	99.9514		1497	98.9853		1497	99.9446
1496	98.7461		1496	99.9361		1496	98.9623		1496	99.9582
1495	98.8635		1495	99.9564		1495	99.0813		1495	100
1494	99.0303		1494	99.9864		1494	99.2415		1494	100.028
1493	99.1645		1493	99.992		1493	99.3642		1493	100.034
1492	99.2547		1492	99.9714		1492	99.4459		1492	100.028
1491	99.3217		1491	99.962		1491	99.5107		1491	100.027
1490	99.351		1490	99.9375		1490	99.5396		1490	100.017
1489	99.3069		1489	99.8587		1489	99.4969		1489	99.9695
1488	99.2143		1488	99.7485		1488	99.4133		1488	99.9001
1487	99.1108		1487	99.6428		1487	99.3291		1487	99.834
1486	98.9868		1486	99.5216		1486	99.225		1486	99.7552
1485	98.8238		1485	99.3568		1485	99.0712		1485	99.6418
1484	98.6297		1484	99.1546		1484	98.8746		1484	99.4997
1483	98.4076		1483	98.913		1483	98.6379		1483	99.3327
1482	98.1104		1482	98.5846		1482	98.3169		1482	99.1122
1481	97.7056		1481	98.1419		1481	97.881		1481	98.8157
1480	97.2327		1480	97.6277		1480	97.3674		1480	98.4671
1479	96.7217		1479	97.0626		1479	96.7984		1479	98.0817
1478	96.1067		1478	96.3603		1478	96.0978		1478	97.6093
1477	95.3104		1477	95.4352		1477	95.1837		1477	96.9959
1476	94.3581		1476	94.3211		1476	94.0856		1476	96.2624
1475	93.2458		1475	93.0174		1475	92.8084		1475	95.4001
1474	91.6976		1474	91.2284		1474	91.0929		1474	94.1873
1473	89.388		1473	88.6596		1473	88.6693		1473	92.3566
1472	86.6753		1472	85.8052		1472	85.9479		1472	90.1474
1471	84.3274		1471	83.4916		1471	83.6668		1471	88.1537
1470	82.5581		1470	81.8634		1470	81.9927		1470	86.6146
1469	81.2531		1469	80.7255		1469	80.7774		1469	85.495
1468	80.4578		1468	80.0836		1468	80.0403		1468	84.8298
1467	80.4094		1467	80.1477		1467	79.987		1467	84.7428
1466	81.3695		1466	81.1887		1466	80.8628		1466	85.3359
1465	83.2631		1465	83.1626		1465	82.6166		1465	86.4931
1464	85.4015		1464	85.4055		1464	84.6376		1464	87.7818
1463	87.0707		1463	87.1985		1463	86.2595		1463	88.7962
1462	88.1442		1462	88.4038		1462	87.3338		1462	89.4676
1461	88.8167		1461	89.2101		1461	88.024		1461	89.9087
1460	89.2463		1460	89.7641		1460	88.4713		1460	90.2074
1459	89.4832		1459	90.1034		1459	88.7205		1459	90.3842
1458	89.534		1458	90.2225		1458	88.7843		1458	90.4412
1457	89.4899		1457	90.2208		1457	88.7753		1457	90.4637
1456	89.5091		1456	90.2792		1456	88.8621		1456	90.581
1455	89.6352		1455	90.457		1455	89.0744		1455	90.8101
1454	89.8377		1454	90.727		1454	89.3711		1454	91.1172
1453	90.0974		1453	91.0715		1453	89.7382		1453	91.4928
1452	90.395		1452	91.4542		1452	90.1471		1452	91.9061
1451	90.6991		1451	91.8291		1451	90.5485		1451	92.3031
1450	91.0083		1450	92.1883		1450	90.931		1450	92.6631
1449	91.3624		1449	92.5663		1449	91.337		1449	93.0159
1448	91.7805		1448	92.97		1448	91.7866		1448	93.3793
1447	92.2223		1447	93.3593		1447	92.2395		1447	93.7251
1446	92.653		1446	93.7156		1446	92.6659		1446	94.0338
1445	93.0814		1445	94.0623		1445	93.085		1445	94.3267
1444	93.5255		1444	94.4133		1444	93.5141		1444	94.6244
1443	93.9754		1443	94.7579		1443	93.9421		1443	94.9245
1442	94.4106		1442	95.0891		1442	94.3537		1442	95.2175
1441	94.8187		1441	95.4075		1441	94.7425		1441	95.4979
1440	95.192		1440	95.704		1440	95.1006		1440	95.7596
1439	95.5382		1439	95.9737		1439	95.4315		1439	96.0094
1438	95.8995		1438	96.2463		1438	95.7784		1438	96.287
1437	96.3207		1437	96.5647		1437	96.1906		1437	96.6329
1436	96.7393		1436	96.8986		1436	96.6203		1436	97.0053
1435	97.052		1435	97.1825		1435	96.975		1435	97.325
1434	97.2793		1434	97.4276		1434	97.2655		1434	97.5982
1433	97.4998		1433	97.6809		1433	97.5591		1433	97.8803
1432	97.7532		1432	97.9562		1432	97.8857		1432	98.1965
1431	98.0359		1431	98.2405		1431	98.2314		1431	98.5351
1430	98.3337		1430	98.5255		1430	98.5756		1430	98.8758
1429	98.6298		1429	98.8046		1429	98.9027		1429	99.1979
1428	98.8907		1428	99.0512		1428	99.1832		1428	99.47
1427	99.096		1427	99.2488		1427	99.3993		1427	99.6762
1426	99.2704		1426	99.4169		1426	99.5718		1426	99.8387
1425	99.4438		1425	99.579		1425	99.728		1425	99.9856
1424	99.6073		1424	99.7212		1424	99.857		1424	100.093
1423	99.7253		1423	99.818		1423	99.9338		1423	100.17
1422	99.7992		1422	99.8796		1422	100		1422	100.215
1421	99.8625		1421	99.9298		1421	100.024		1421	100.249
1420	99.9338		1420	99.9619		1420	100.035		1420	100.266
1419	100.014		1419	99.9563		1419	100.015		1419	100.24
1418	100.059		1418	99.9313		1418	99.9791		1418	100.184
1417	100.074		1417	99.9164		1417	99.9454		1417	100.124
1416	100.049		1416	99.8986		1416	99.8969		1416	100.056
1415	99.9762		1415	99.8569		1415	99.8131		1415	99.967
1414	99.876		1414	99.7937		1414	99.7016		1414	99.8674
1413	99.7698		1413	99.7167		1413	99.5768		1413	99.7654
1412	99.6546		1412	99.6175		1412	99.4364		1412	99.6507
1411	99.5173		1411	99.4882		1411	99.2764		1411	99.5122
1410	99.3641		1410	99.3428		1410	99.1121		1410	99.3615
1409	99.2167		1409	99.1994		1409	98.9636		1409	99.2172
1408	99.084		1408	99.0564		1408	98.8323		1408	99.0825
1407	98.9612		1407	98.9014		1407	98.7068		1407	98.9493
1406	98.8483		1406	98.7317		1406	98.5823		1406	98.814
1405	98.7478		1405	98.5592		1405	98.4636		1405	98.6808
1404	98.6617		1404	98.4065		1404	98.3591		1404	98.5582
1403	98.5917		1403	98.2939		1403	98.2763		1403	98.4564
1402	98.5429		1402	98.224		1402	98.2174		1402	98.3814
1401	98.5237		1401	98.1827		1401	98.1817		1401	98.3313
1400	98.5405		1400	98.1569		1400	98.1714		1400	98.3027

## Sheet: Fig. 2b
XRD data
	ODAc	RPIC1	RPIC2	RPIC3	RPIC4
2θ (º)	Intensity (arb. units)	Intensity (arb. units)	Intensity (arb. units)	Intensity (arb. units)	Intensity (arb. units)
10	410.51	1586.38	2645.3	3760.39	713.871
10.02	407.612	4386.41	4235.69	5941.86	223.046
10.04	405.223	3232.25	4237.24	6534.51	657.665
10.06	403.263	4752.63	5196.61	7705.78	-2136.73
10.08	401.668	1523.94	5307.5	2790.68	-628.393
10.1	400.384	1728.24	1156.06	133.891	468.297
10.12	399.367	1066.68	3109.87	3745.16	-2007.7
10.14	398.583	4993.94	3185.36	6074.47	1028.71
10.16	398.001	1823.75	4109.82	3906.71	2858.24
10.18	397.596	3079.67	2993.21	2714.68	-1341.87
10.2	397.346	145.998	3393.69	6038.51	800.798
10.22	397.233	2902.64	5040.22	5027.7	-774.543
10.24	397.243	4269.17	1899.95	4306.14	-3087.8
10.26	397.361	1138.82	3112.23	4451.75	2295.88
10.28	397.577	1079.55	-408.296	4543.33	-2649.69
10.3	397.881	1941.89	5029.39	643.292	-3583.33
10.32	398.263	3238.1	4126.54	4239.09	-451.008
10.34	398.717	2421.33	3439.63	6660.69	2303.81
10.36	399.237	1044.85	3239.5	2272.45	562.802
10.38	399.816	896.743	491.621	4367.86	-2.69071
10.4	400.449	2283.99	5310.78	2886.05	-97.254
10.42	401.132	2623.62	4908.93	5485.12	1001.43
10.44	401.861	2782.56	4018.36	5536.01	222.643
10.46	402.633	3862.51	2331.97	3670.65	2442.99
10.48	403.444	2883.15	1023.78	5180.98	1521.18
10.5	404.292	-1492.2	5963.96	6508.53	-1856.59
10.52	405.174	3488.26	3732.32	3462.62	5820
10.54	406.088	6228.56	3197.35	4315.45	1431.24
10.56	407.031	5265.6	2625.05	5165.36	1702.51
10.58	408.003	-683.121	1925.09	3880.77	2714.16
10.6	409.002	2217.93	844.585	5139.5	1052.29
10.62	410.026	1957.36	6301.3	5672.08	2912.03
10.64	411.101	2924.19	6157.46	2913.41	1989.55
10.66	412.17	3564.99	3682.28	2643.13	3089.21
10.68	413.262	2236.04	3011.97	5005.5	2453.91
10.7	414.374	3488.93	3893.65	3208.89	-1271.17
10.72	415.505	2067.5	5207.42	9282.44	-2739.8
10.74	416.669	1602.16	1354	6355.85	1949.29
10.76	417.837	5723.33	3622.22	6855.63	188.537
10.78	419.022	4677.37	1680.49	6356.3	3158.26
10.8	420.225	1227.72	3999.95	3087.52	1411.79
10.82	421.443	4423.45	7654.49	2901.18	4395.46
10.84	422.677	2144.76	2619.61	2600.02	2355.55
10.86	423.926	2754.38	2225.14	2201.85	4286.85
10.88	425.19	4084.75	2858.64	1598.06	2404.4
10.9	426.468	2342.77	2858.36	2648.78	3427.15
10.92	427.76	-556.977	2115.9	1199.47	2839.42
10.94	429.065	1472.46	-37.0618	3987.08	6059.67
10.96	430.384	2037.08	1131.74	5647.21	353.937
10.98	431.716	2310.94	2533.65	5457.91	1652.86
11	433.061	1011.63	6679.28	4322.84	1629.62
11.02	434.418	812.352	2803.57	5710.51	2957.27
11.04	435.787	1153.19	4127.99	5069.81	-541.632
11.06	437.169	4309.99	6173.1	4279.77	2710.6
11.08	438.562	3762.3	3736.98	3611.89	1659.77
11.1	439.968	1460.87	2581.43	4511.69	839.297
11.12	441.385	5407.22	4458.45	2680.95	4457.51
11.14	442.813	4493.13	3425.58	1299.16	-635
11.16	444.253	2836.8	4070.58	1486.75	1167.29
11.18	445.703	1269.08	-379.892	787.831	1682.08
11.2	447.165	4251.32	2410.6	3303.06	-1312.46
11.22	448.639	3944.58	3519.33	706.357	3020.81
11.24	450.123	3003.98	3777.12	5099.92	-364.052
11.26	451.617	5096.15	3635.52	932.804	1447.23
11.28	453.123	901.037	5009.08	957.447	1897.93
11.3	454.639	1978.42	1287.04	3639.13	319.581
11.32	456.167	-16.4201	3595.64	4571.25	3810.55
11.34	457.704	461.619	2470.32	1442.41	720.852
11.36	459.253	5254.88	4286.97	1243.23	5355.8
11.38	460.812	6325.71	5920.82	452.149	4006.34
11.4	462.381	4450.8	4319.35	3639.14	3861.31
11.42	463.961	3965.05	5569.48	3235.95	3945.46
11.44	463.911	3351.27	3385.55	651.156	2904.23
11.46	465.547	3747.37	4179.6	4500.15	5795.14
11.48	466.39	1324.19	4375.31	1976.62	2629.91
11.5	468.061	3180.16	5833.05	4856.81	615.458
11.52	469.741	4438.5	4940.37	1291.69	1594.22
11.54	471.43	4412.86	4587.19	4069.01	1863.57
11.56	473.128	4819.15	3346.58	-647.094	3862
11.58	474.835	1196.02	1399.12	2803	4789.98
11.6	476.552	3423.49	5193	583.415	2100.86
11.62	478.278	8701.92	2211.1	-1670.71	4049.14
11.64	480.013	1371.44	2532.1	194.667	1387.11
11.66	481.758	1137.87	3518.9	580.008	3308.5
11.68	483.512	2690.92	5189.59	1128.71	3672.31
11.7	485.275	2291.76	2071.39	3213.24	4609.95
11.72	487.049	6045.38	2653.53	710.275	1804.7
11.74	488.832	1254.12	3775.2	284.478	5172.76
11.76	490.625	5095.07	3720.51	3254.13	2269.44
11.78	492.428	4942.81	4205.41	2087.05	229.37
11.8	494.24	5312.88	3044.43	1912.64	1310.44
11.82	496.063	4200.38	3127.54	4374.29	1502.96
11.84	497.896	2743.25	3858.73	783.842	2577.12
11.86	499.739	3650.8	3594.38	2989.81	432.92
11.88	501.592	7988.72	456.071	1220.31	452.988
11.9	503.456	6274.38	1722.89	3097.35	1698.2
11.92	505.33	3547.13	3656	-265.703	1639.95
11.94	507.214	6598.34	6797.32	216.46	5227.39
11.96	509.109	4518.49	7191.26	4236.81	1424.64
11.98	511.015	3231.96	7384.64	560.721	2514.07
12	512.931	7073.69	7449.73	4234	548.441
12.02	514.858	5567.62	1209.33	427.644	1217.44
12.04	516.796	4439.47	4214.97	-1140.87	5171.4
12.06	518.745	2659.7	3570.34	4134.34	6016.44
12.08	520.705	5376.04	2635.01	2833.12	3174.67
12.1	522.676	3629.66	3486.19	861.832	3347.25
12.12	524.658	4934.43	1734.8	2447.05	4330.72
12.14	526.652	1234.63	1517.12	1935.35	3307.46
12.16	528.657	3873.3	3555.67	952.358	1252.96
12.18	530.673	6149.39	5809.46	2875.73	2917.66
12.2	532.701	5660.64	5352.48	-2734.42	534.946
12.22	534.741	5170.58	2238.93	4676.65	751.79
12.24	536.792	4191.52	4018.85	363.846	389.361
12.26	538.855	3445.96	4117.65	1991.97	4595.48
12.28	540.93	6311.53	4160.95	259.055	-194.425
12.3	543.017	5256.32	3083.13	2733.17	1697.7
12.32	545.116	4922.31	2509.83	2821.66	1313.14
12.34	547.227	4171.59	3976.36	253.626	530.452
12.36	549.351	5731.56	2967.22	2091.4	2348.07
12.38	551.486	5646.61	1776.36	4162.66	4851.51
12.4	553.635	5054.66	3980.1	5455.96	3796.27
12.42	555.796	6628.92	366.799	2846.58	-77.0014
12.44	557.969	3830.9	2315.64	217.9	781.792
12.46	560.156	2007	3920.35	477.973	1532.09
12.48	562.355	7334.48	4061.11	-1502.82	1108.35
12.5	564.567	7476.91	1437.47	3071.81	4441.62
12.52	566.792	6715.01	3075.67	3183.99	1597.83
12.54	569.03	2935.53	2509.48	-1256.56	1301.06
12.56	571.282	8474.92	3477.81	1400.28	1618.66
12.58	573.547	5036.23	851.041	1563.55	943.1
12.6	575.825	10193.9	1962.44	1996.77	4349.85
12.62	578.117	5524.66	1772.68	1742.69	-497.548
12.64	580.423	7952.64	1979.62	-210.139	-88.59
12.66	582.743	4707.94	3269.65	3525.73	302.576
12.68	585.076	5815.06	5534.42	4461.13	2933.72
12.7	587.424	3453.1	5017.01	-673.167	1970.77
12.72	589.785	7285.32	7190.27	2373.91	-382.685
12.74	592.161	4921.09	3673.4	3722.4	1779.68
12.76	594.551	4199.38	2720.81	1818.98	1973.55
12.78	596.956	9744.13	4097.71	2226.83	4317.1
12.8	599.375	6509.55	3360.85	2886.91	-40.1195
12.82	601.809	6669.56	1232.71	1144.09	2123.39
12.84	604.258	5437.68	2915.22	3049.25	-83.8448
12.86	606.722	2777.8	2104.71	-1747.21	6180.36
12.88	609.201	8642.18	842.232	1908.89	3486.05
12.9	611.695	7226.43	1150.75	3884.72	2887.24
12.92	614.204	4960.69	2434.25	2229.6	2270.68
12.94	616.729	5421.28	3229.7	1621.65	2557.53
12.96	619.269	4815.14	3085.58	1157.81	3079.51
12.98	621.825	4045.4	1062.68	3439.05	3565.67
13	624.397	8187.52	3338.26	4293.05	204.908
13.02	626.985	5103.76	2976.49	1046.63	1486.44
13.04	629.589	7654.35	2090.65	2369.68	-1151.19
13.06	632.21	5887.08	3733.27	3222.87	2442.94
13.08	634.846	2800.26	4635.12	4057.8	2334.66
13.1	637.499	3722.23	4597.53	3646.26	1251.35
13.12	640.169	5690.81	2320.06	4625.37	-608.293
13.14	642.856	6249.55	782.972	3780.1	3041.35
13.16	645.559	9877.88	4411.52	2718	2103.55
13.18	648.28	4401.91	4626.19	1222.36	4525.65
13.2	651.017	6113.7	-614.005	1406.5	752.776
13.22	653.772	7824.54	2255.62	3956.79	3338.13
13.24	656.545	6229.05	-58.6517	1160.74	812.236
13.26	659.335	8570.17	3569.48	1706.27	3307.98
13.28	662.143	6629.61	2989.11	5214.11	4774.53
13.3	664.969	7614.19	1433.36	4224.62	1743.96
13.32	667.813	4877.05	2388.23	2458.64	4042.09
13.34	670.676	6817.09	1356.26	4792.98	73.0223
13.36	673.556	6119.14	360.388	2684.27	619.853
13.38	676.456	5167.42	1134.6	4441.14	2792.65
13.4	679.374	7809.18	4076.25	4139.22	2762.23
13.42	682.311	4868.84	1581.19	4415.6	745.35
13.44	685.267	7743.63	4107.4	2922.2	-476.417
13.46	688.242	7348.3	1034.33	598.253	2871.92
13.48	691.236	11955.3	2422.61	3891.94	4161.55
13.5	694.25	5832.57	1516.99	3880.56	7745.47
13.52	697.284	7132.51	-345.924	2027.14	5676.31
13.54	700.338	4168.93	4383.84	3190.42	4185.54
13.56	703.412	6045.18	895.327	741.567	2586.79
13.58	706.506	6475.62	459.316	4199.35	1909.6
13.6	709.62	7591.6	3852.48	3810.19	799.326
13.62	712.755	7153.42	1538.01	2554.37	5469.34
13.64	715.911	9225.08	2257.99	2563.19	1776.98
13.66	719.088	8261.49	4133.95	4161.79	4984.77
13.68	722.286	3955.6	3138.03	4731.16	1401.6
13.7	725.505	2249.89	1148.71	2085.77	2858.19
13.72	728.746	6847.08	-1039.29	1842.94	558.264
13.74	732.009	4724.38	1956.55	1618.49	-61.4633
13.76	735.293	5978.54	4609.23	1574.96	1938.24
13.78	738.6	4053	-1552.41	2597.4	1373.55
13.8	741.929	5937.83	-1247.78	3818.83	159.042
13.82	745.28	4841.66	122.533	-89.0866	2376.77
13.84	748.655	9560.76	29.8268	4203.52	2373.3
13.86	752.052	5500.93	2610.34	43.334	834.969
13.88	755.472	7148.02	3727.83	3722.43	2530.21
13.9	758.915	6879.81	2425.02	4421.57	2166.8
13.92	762.383	4082.19	3091.01	2863.25	5253.7
13.94	765.873	2999.77	-1282.32	654.989	736.887
13.96	769.388	7245	828.69	2023.34	2758.96
13.98	772.927	8473.16	2903.6	86.6152	3264.1
14	776.491	8562.73	-548.478	2593.48	1385.23
14.02	780.079	5292.07	1526.49	97.436	-60.0598
14.04	783.692	4712	-2304.84	2948.09	3479.79
14.06	787.33	6118.12	673.303	2403.35	4635.33
14.08	790.994	5067.13	1249.21	3123.27	173.335
14.1	794.683	4178.06	1554.22	2398.52	1111.61
14.12	798.398	6828.54	2527.56	752.895	-786.288
14.14	802.139	4005.56	1568.29	877.662	3944.11
14.16	805.906	5245.94	-781.728	677.61	2514.71
14.18	809.7	4769.81	-97.2641	-316.877	1427.78
14.2	813.52	6514.71	1020.73	567.399	-328.267
14.22	817.368	7807.46	1036.98	404.368	4344.9
14.24	821.243	5703.94	1540.95	-3461.1	2279.88
14.26	825.145	5731.17	3345.44	-1022.59	900.099
14.28	829.076	5360.45	309.321	-1365.35	3565.03
14.3	833.034	7048.25	-487.044	3855.34	6210.59
14.32	837.021	8338.12	1245.34	550.983	-627.897
14.34	841.036	3829.48	1316.06	1636.03	1942.48
14.36	845.081	4468.01	-2279.79	3931.54	3770.7
14.38	849.154	5485.3	2505.25	1892.42	2346.02
14.4	853.257	3341.19	-1578.17	-561.822	504.096
14.42	857.39	8204.66	1093.72	1626.2	1640.51
14.44	861.552	4939.65	640.903	165.967	246.209
14.46	865.746	7435.95	-317.592	1162.48	511.511
14.48	869.969	4693.72	2607.33	-965.461	-309.132
14.5	874.224	6087.23	-1782.85	392.887	-608.288
14.52	878.51	2477.03	-1133.63	1914.09	2449.7
14.54	882.827	5892.53	-2669.87	2171.24	3409.96
14.56	887.176	3491.53	1266.79	3602.72	5451.34
14.58	891.557	3474.28	-1353.04	-167.406	2143.6
14.6	895.971	4558.35	1445.83	1625.91	7195.82
14.62	900.418	4395.68	271.105	1884.23	3701.73
14.64	904.897	7068.33	3756.48	-295.541	656.177
14.66	909.41	2569.86	-380.296	3900.92	5410.35
14.68	913.957	6072.49	3051.04	2498.41	3008.7
14.7	918.538	5998.39	774.81	2179.91	1633.27
14.72	923.154	4009.28	2056.9	1048.92	-2274.28
14.74	927.804	2995.13	-1808.65	26.5892	4218.46
14.76	932.489	4671.82	-2206.18	7782.76	4151.01
14.78	937.21	5824.32	-1285.1	1288.18	3935.35
14.8	941.967	3544.63	-454.252	1964.57	4311.92
14.82	946.76	4046.12	1695.22	618.287	2607.42
14.84	951.589	5071.04	-2115.74	30.9074	3337.29
14.86	956.456	5481.48	-598.277	924.915	1967.84
14.88	961.36	6975.29	-236.707	2541.7	5597.38
14.9	966.301	4513.12	-109.857	2208.06	444.393
14.92	1182.09	3423.33	2672.22	2181.77	2945.34
14.94	1188.27	4356.15	378.919	2480.89	4610.91
14.96	1194.5	3771.4	-722.188	5272.88	1738.25
14.98	1305.67	4071.35	-2365.07	1544.72	4026.65
15	1312.58	6177.18	-2002.95	5710	1559.88
15.02	1319.55	6530.65	-665.386	-257.286	1165.34
15.04	1326.57	6251.61	-1748.05	1885.62	2048.19
15.06	1333.64	3389.36	-807.659	3649.51	3666.46
15.08	1340.77	5909.31	24.4599	5124.69	-2053.72
15.1	1347.96	5737.68	-281.236	4053.4	764.178
15.12	1355.21	7299.71	-1670.56	1501.3	1084.07
15.14	1362.52	7506.76	1473.82	6752.33	296.653
15.16	1369.88	4859.69	-601.656	2972.58	4344.27
15.18	1377.31	6872.35	3012.55	4340.83	3708.06
15.2	1384.79	6572.77	2346.13	4282.45	1783.61
15.22	1392.34	8368.1	2709.37	6229.26	-363.5
15.24	1399.95	6622.96	3433.95	3299.58	1583.47
15.26	1407.62	9248.57	-411.071	6077.82	2603.16
15.28	1415.35	8153.1	927.852	204.576	3381.96
15.3	1423.15	3517.18	-1670.66	4663.17	-1065.18
15.32	1431.01	9230.6	-1668.11	6358.54	3296.16
15.34	1438.94	7538.26	4349.26	7494.27	318.517
15.36	1446.93	4527.13	1444.04	6228.01	1218.6
15.38	1454.99	11738.9	2368.12	8159.05	3052.39
15.4	1463.12	9847.12	1323.54	8284.15	4537.58
15.42	1471.31	11441.1	1109.94	5664.09	3579.08
15.44	1479.58	10704.8	1149.34	5699.45	1531.67
15.46	1487.91	7078.25	-689.607	7721.93	1736.94
15.48	1496.32	9231.4	1192.38	4904.03	-1711.32
15.5	1504.79	8277.62	2532.62	5482.11	6702.4
15.52	1513.34	5716.08	1705.54	5645.04	3443.23
15.54	1521.96	6224.88	3009.92	5952.75	5869
15.56	1530.66	8720.3	2417.91	5881.43	3232.84
15.58	1539.43	5038.24	-1569.66	8393.29	4457.57
15.6	1548.27	10007.7	2715.37	5233.91	3655.04
15.62	1557.2	11924.5	1058.09	8523	5413.15
15.64	1566.19	9542.31	2561.82	7296.84	4042.42
15.66	1575.27	9670.53	1681.49	6287.7	3317.96
15.68	1584.43	11189.3	3528.68	5820.71	711.186
15.7	1593.66	11010.1	3858.78	10863	4621.1
15.72	1602.98	10541.7	3574.92	7109.21	4029.91
15.74	1612.38	9766.07	5115.48	7618.42	3651.94
15.76	1621.86	11175.8	2989.56	7062.24	2927.37
15.78	1631.43	10815.2	3247.99	8691.86	1675.71
15.8	1641.08	13362.4	6288.14	6998.32	2425.75
15.82	1650.81	10563.1	6239.81	7761.52	1818.06
15.84	1660.64	14844	6769.62	10421.5	2164.69
15.86	1670.55	12261.1	6667.41	10824	-128.6
15.88	1680.55	12694.5	4271.45	8336.87	411.12
15.9	1690.64	11736.9	3681.86	11088	2266.74
15.92	1700.82	12188	4465.15	13875.6	4661.71
15.94	1711.09	11862.3	4417.74	10721	1093.76
15.96	1721.45	6334.52	4984.59	11630.6	1876.49
15.98	1731.91	10903.4	4467.88	10842.7	778.568
16	1742.47	9927.02	6136.85	9133.86	2080.84
16.02	1753.12	11118	6830.62	8436.8	346.697
16.04	1763.87	14638.9	9005.65	7035.59	326.61
16.06	1774.72	13662.1	4714.59	10854.6	3592.09
16.08	1785.67	16008.7	8389.11	10050	1473.42
16.1	1796.72	15266.6	8180.43	12009.2	-1549.87
16.12	1807.88	11670.5	8224.79	11819.3	3950.75
16.14	1819.13	16563.6	4096.96	17355.3	1737.55
16.16	1830.5	16092	7717.97	12469.8	408.203
16.18	1841.97	14175.5	6137.25	12985.1	468.568
16.2	1853.54	15491.9	8909.67	15668.1	-646.07
16.22	1865.23	13990.6	9713.5	12427.1	315.588
16.24	1877.03	15343	9397.65	14026.9	1980.93
16.26	1888.94	15232.3	5794.67	13983.4	-3759.84
16.28	1900.96	15446.6	8098.19	12007.5	-921.61
16.3	1913.1	13782.4	6807.52	14457.1	-233.181
16.32	1925.35	16055.7	7106.5	9700.22	-2127.93
16.34	1937.73	15836.4	9771.8	13216	-302.069
16.36	1950.22	16574.3	7199.27	14275.7	385.807
16.38	1962.83	14259.6	10948.7	14143.5	2247.76
16.4	1975.57	18393.1	8557.12	15348.2	1671.47
16.42	1988.43	13043.9	11548.3	15632	47.8433
16.44	2001.41	20681.4	7712.15	13206.7	-238.817
16.46	2014.53	18384.6	8445.93	15098.6	2057.89
16.48	2027.77	16123.9	7969.73	18255	1465.26
16.5	2041.14	21178.4	11774.5	16336.3	2986.59
16.52	2054.65	22620.4	11533.5	14959.8	1167.25
16.54	2068.29	18950.8	10118.6	19327.2	3557.32
16.56	2082.07	19724.5	13725.2	15621.2	3546.16
16.58	2095.98	18854.5	13051.3	17586.9	2578.86
16.6	2110.03	20495.1	12883.4	16681	1576.69
16.62	2124.23	20347.6	10241.1	19893.6	1298.38
16.64	2138.57	21085.2	10398.6	20234.5	3947.63
16.66	2153.05	20377.7	12344.6	20142.3	3871.09
16.68	2167.68	18695	12177.4	18695.6	2405.47
16.7	2182.47	21527.7	12407.8	16779.6	-720.05
16.72	2197.4	18418.1	12548.1	18187.3	617.711
16.74	2212.48	20492.3	14747.8	17752.9	855.721
16.76	2227.73	24571.4	11709.5	19684.9	-367.15
16.78	2243.13	19384.7	12446.5	20280.6	6124.78
16.8	2258.69	22506.6	15622.1	20768.2	2413.97
16.82	2274.41	23659.8	14752	20642	3510.18
16.84	2290.29	19394.3	16880.5	21942.9	1321.67
16.86	2306.35	24394.8	17166.8	19360.7	-936.376
16.88	2322.57	27011.1	14780.1	19181.1	4647.37
16.9	2338.96	26141.5	16493.7	25630.6	2340.89
16.92	2355.53	22273.7	14360.4	21008.2	1283.71
16.94	2372.27	21422.3	16182.8	20197.1	3607.17
16.96	2389.2	26224.4	11467	23865.8	4055.19
16.98	2406.3	27450.2	17787.4	23362.4	1833.02
17	2423.59	29597.4	17045.7	21486.5	2232.87
17.02	2441.06	24519.7	16647.4	20152.7	3665.26
17.04	2458.73	25908.4	17315.1	23154.2	819.925
17.06	2476.58	26231.4	14587.2	23735.5	2023.5
17.08	2494.63	27855.1	18343.9	23992	4855.66
17.1	2512.88	29027.3	19915.3	24212.7	447.881
17.12	2531.33	27255.5	15851.6	22410.6	2256.46
17.14	2549.99	27958.3	18615.6	21710.6	7897.19
17.16	2568.84	26999.4	16268.2	24731.7	3046.78
17.18	2587.91	27630.2	17172.3	21738.3	3491.54
17.2	2607.2	29218.4	18474	23585.9	5781.6
17.22	2626.69	29975.8	20733.2	26210.4	6087.78
17.24	2646.41	30914	17628.1	27498.5	2314.86
17.26	2666.35	27896.7	19237.6	23910.2	6997.98
17.28	2686.52	29015.8	20811.1	25018.2	2580.71
17.3	2706.91	29538.9	18826.7	26325.2	7323.89
17.32	2727.54	31597.5	20942.6	26566.8	5784.37
17.34	2748.4	32247.4	24196.7	24677.4	7191.91
17.36	2769.5	32373.6	19612.1	27249.5	3544.97
17.38	2790.85	35281.5	21114.7	26913.9	10720.2
17.4	2812.45	34197.9	24188.9	25819.9	6808.12
17.42	2834.29	32247.5	22946.5	29693.3	4127.21
17.44	2856.39	32573	20169.1	28636	4375.27
17.46	2878.75	31110.6	25411.5	30035.4	6504.69
17.48	2901.37	33567.8	22815.3	28834.1	6072.18
17.5	2924.26	33948.1	22802.1	27073.1	6383.1
17.52	2947.42	32161.1	24414.9	27877.2	7581.95
17.54	2970.86	36136.1	26353	30235	7392.9
17.56	2994.58	35812.5	23179.7	31129.9	6177.18
17.58	3018.58	39372.4	24468.1	32079.3	9245.05
17.6	3042.87	35039.4	23697.7	31331.1	10238.6
17.62	3067.45	34933.2	20344.7	33527.3	11253.2
17.64	3092.34	38277	25174	32888	8784.54
17.66	3117.52	37918.3	22038.3	35644.6	11412.3
17.68	3143.02	36331.6	25080	33181.6	13428.8
17.7	3168.82	41699	28158.2	31025.8	9812.71
17.72	3194.95	38487.2	30279.3	34162.5	6578.78
17.74	3221.4	37930.7	23676.7	32910.4	10301.6
17.76	3248.18	35784.9	27821.4	29942.6	10342.6
17.78	3275.29	39527.7	26710.2	32014.4	9320.73
17.8	3302.75	38231.4	25743.8	32695.7	9475.73
17.82	3330.55	37820.3	26909.1	33883	10572.8
17.84	3358.7	40263.3	28652.6	33770.1	12088
17.86	3387.21	38787.1	30197.7	35770.6	11294.2
17.88	3416.09	42747.9	34037	34357.7	16319.1
17.9	3445.33	42843.6	30958.7	36358.8	10672.1
17.92	3474.95	38586.6	28476.8	35614.7	14944
17.94	3504.95	42042.4	33635.5	31908.7	11163
17.96	3535.34	42843.4	34495.7	35915.4	13923.2
17.98	3566.13	42362.2	32285.6	36562.9	11502.4
18	3597.32	47480.6	31466.5	35910.1	14828.1
18.02	3628.92	43712.7	29871.1	39267.4	10100.9
18.04	3660.94	46700.3	34164.3	36249	17387.7
18.06	3693.39	43276.1	30383.9	40907.2	16386.8
18.08	3726.26	46264.3	35815.6	37293.3	17411.6
18.1	3759.58	47970.4	36732	37635.2	19288
18.12	3793.34	45179.4	32284.3	38735.9	14466.2
18.14	3827.56	47012.5	34140.5	39078.4	18479.4
18.16	3862.25	46949.5	34895.3	41227.2	19713.9
18.18	3897.4	52919.5	34386	39872.3	21655.4
18.2	3933.04	48666.6	34599.5	38210.6	17856
18.22	3969.17	50808.1	36240.2	40017	16931.1
18.24	4005.79	51541.1	33871.5	40541.3	16857.9
18.26	4042.93	52437	39305.9	43070.7	22982.7
18.28	4080.58	47426.9	37678.3	43125.9	22698.1
18.3	4118.76	50671.5	35834.2	43650.9	22163.3
18.32	4157.47	56192.4	34116.9	47427.4	17747.9
18.34	4196.74	56403.3	42261.9	44503	19873.7
18.36	4236.56	53218.8	39244.8	43114.2	26590
18.38	4276.95	55399.2	42351	43188.7	22327.1
18.4	4317.91	53859.2	42061.9	40969.5	23015.9
18.42	4359.47	54541.2	41538.3	45939.3	26796.1
18.44	4401.63	55837.6	36734.3	45490.7	27002.6
18.46	4444.41	57405.4	42063.5	47878.2	24990.1
18.48	4487.8	59352.8	39806.9	46400.5	26014.7
18.5	4531.84	59873.8	42066.1	49348.4	25994.3
18.52	4576.52	58336	44903.7	49424.6	24784.5
18.54	4621.87	59273.1	41456	49320.4	28670.9
18.56	4667.89	61095.7	43047.9	50065.4	27412.2
18.58	4714.61	60913.8	42617.2	46855	29858.9
18.6	4762.02	63875.1	42457.8	48106.2	31585.7
18.62	4810.15	60190	45586	49809.3	30551.6
18.64	4859.02	60370.6	48804.9	49959.2	35191.6
18.66	4908.63	65500.6	48809	48411.5	32013.4
18.68	4959	66043.2	48614.8	48724.5	31565.1
18.7	5010.15	65285.8	47770.7	53372.6	32781.2
18.72	5062.1	64348.2	49166.7	51301.9	33187
18.74	5114.85	68089.2	44241.2	55390.6	34877.9
18.76	5168.43	66556.4	50117.2	54115.1	30935.9
18.78	5222.86	66071.7	51441.9	53959.7	38104.8
18.8	5278.14	69290.2	52767	56694.4	33192.7
18.82	5334.31	69546.9	51780.4	55401.6	38036.7
18.84	5391.38	71213	54171.9	57486.6	36254.5
18.86	5449.36	73204.6	52806.7	58271.4	38430.4
18.88	5508.28	75413.4	53464.8	62596.6	41819.1
18.9	5568.17	72836.3	52732.6	60672.5	38762.1
18.92	5629.03	74576.4	55721.4	58622.3	40981.8
18.94	5690.89	75070.8	58728.7	59137.1	41668.8
18.96	5753.77	68593.6	55450.7	59598	41924.9
18.98	5817.7	76331.8	55586.8	61088.6	41135.8
19	5882.7	79844	54693.8	63645.2	45099.7
19.02	5948.8	78570.2	59201.6	59627.4	44460.2
19.04	6016	79482.4	59754.3	65435.6	48104
19.06	6084.36	77595.5	60469.8	64488.8	44272.6
19.08	6153.88	81940.6	60029.7	65709.8	43478.1
19.1	6224.59	84136.7	59463.6	67599.2	47581
19.12	6296.53	81781.7	62131	68405.2	48308.7
19.14	6369.72	85749	63624.6	68073.5	46817.3
19.16	6444.19	82835.1	66997.1	69205.1	51559.9
19.18	6519.97	84473.4	66811.8	66309	54354.2
19.2	6597.09	86274.8	65344.4	69572.4	55435.1
19.22	6675.59	88943.7	71029.9	66405.9	52906
19.24	6755.49	91252	69671.6	72451.3	51987
19.26	6836.83	94770.9	71438.5	71272.1	53779.7
19.28	6919.65	92636.9	74668.7	68919.1	55629.1
19.3	7003.97	94134	69374	71876.7	59341.4
19.32	7089.84	92452.6	70816.9	72034.8	59136.6
19.34	7177.3	92867.1	70544.2	77431.2	57579.6
19.36	7266.38	96099.8	74751.3	73110.3	55411
19.38	7357.13	100110	73504.1	74660	59837.5
19.4	7449.58	102025	73268.7	80924	60473.3
19.42	7543.79	99533.7	73051.7	77543.1	60714.2
19.44	7639.78	104503	78362.2	80267.5	61788.4
19.46	7737.62	104668	76646.8	80571.8	62847
19.48	7837.35	101871	77659.3	82574.1	61794.7
19.5	7939	103573	81435.6	86563.5	66308
19.52	8042.65	107442	81672.1	81847.2	61250.7
19.54	8148.33	107140	85142.2	84717.3	65696.6
19.56	8256.11	110144	81279.4	85564.6	66116.9
19.58	8366.03	106194	84027.8	85111.6	67641.5
19.6	8478.16	113083	81719.2	84225.4	67759.6
19.62	8592.55	114264	84016.8	89011	71618.9
19.64	8709.27	116114	88789.3	88161.4	75173.6
19.66	8828.37	115906	92081.1	92893.2	71812.8
19.68	8949.93	115102	86974.5	91863.5	77720.3
19.7	9074.01	118183	90772.9	95566.2	74346.2
19.72	9200.69	116784	91302.4	90780	78578.6
19.74	9330.02	119161	93295.4	101112	76527.8
19.76	9462.1	123291	95361	98096.4	77477.6
19.78	9596.99	123159	94880.3	98548.9	82999.5
19.8	9734.78	121529	95971.4	97303.7	78896.6
19.82	9875.55	121181	99790.3	99996.4	80720.5
19.84	10019.4	126018	97703.2	101660	86556.4
19.86	10166.4	128092	99861.2	99205.2	84339
19.88	10316.6	127602	103627	103506	90558.9
19.9	10470.2	130292	103980	105152	84860.1
19.92	10627.2	137154	104532	107593	92186.5
19.94	10787.8	133108	106944	106259	86113
19.96	10952	137154	108635	109676	92017.1
19.98	11120	138636	111192	109408	91962.9
20	11291.9	139686	107718	112880	92832.2
20.02	11467.7	144583	108308	111854	96322.8
20.04	11647.7	150005	116358	117258	97124.4
20.06	11831.9	149124	118592	119159	102733
20.08	12020.5	149273	120267	117158	104930
20.1	12213.6	149043	120805	119258	103119
20.12	12411.3	155714	130229	122135	104905
20.14	12613.8	157075	127155	126565	101510
20.16	12821.3	160786	130765	126011	106515
20.18	13034	157561	131430	127714	107008
20.2	13251.8	166655	133289	132868	109905
20.22	13475.1	165111	136700	132277	115116
20.24	13704.1	169150	138289	135137	112887
20.26	13938.8	175952	139317	139081	119692
20.28	14179.5	180606	142297	139901	119907
20.3	14426.4	185243	150624	143159	123284
20.32	14679.7	184353	153767	147898	122673
20.34	14939.6	189262	152883	151030	124574
20.36	15206.3	190379	159910	152302	132744
20.38	15480	198125	161971	157006	133132
20.4	15761	198286	167031	162108	134281
20.42	16049.4	201555	169526	166288	143380
20.44	16345.7	209502	166477	166983	142059
20.46	16650	210623	178744	166450	142203
20.48	16962.5	217055	182596	174063	149032
20.5	17283.6	226106	188579	174343	149939
20.52	17613.6	226886	192576	182950	154262
20.54	17952.7	231839	197458	183664	159761
20.56	18301.3	235890	202268	192741	164269
20.58	18659.6	241983	204207	194232	165022
20.6	19028.1	247895	214961	200203	167855
20.62	19407	255398	217678	205307	173742
20.64	19796.8	259850	227692	212578	177951
20.66	20197.7	269739	228657	216978	179634
20.68	20610.3	273361	235222	224323	185816
20.7	21034.8	286051	245148	230854	190827
20.72	21471.7	287959	248408	232474	197790
20.74	21921.5	292162	254831	240812	203275
20.76	22384.7	304403	272271	246423	204480
20.78	22861.6	317928	277574	258140	211197
20.8	23352.9	317997	284088	262668	216742
20.82	23859	325725	291867	279063	228304
20.84	24380.5	333942	301434	283176	223594
20.86	24918.1	349674	307661	290811	237562
20.88	25472.3	354551	321455	295213	240803
20.9	26043.8	365408	332072	308033	240813
20.92	26633.4	378396	338155	321160	252566
20.94	27241.8	386816	345684	326556	260420
20.96	27869.8	411782	362009	327690	266035
20.98	28518.3	415219	371129	343726	268944
21	29188.2	430234	388593	348978	278935
21.02	29880.7	448429	393541	360824	289163
21.04	30596.6	465217	406545	368497	296665
21.06	31337.4	488977	416298	381337	302797
21.08	32104.2	498306	422746	387349	307052
21.1	32898.5	515458	436258	398220	319419
21.12	33721.9	528329	441353	403329	331752
21.14	34576	553863	457899	423232	337983
21.16	35462.8	574070	466951	424946	352018
21.18	36384.3	599840	471017	438057	363562
21.2	37342.7	635347	481190	448243	367522
21.22	38340.7	645930	493421	458556	375784
21.24	39381	677790	505600	463395	393042
21.26	40466.7	700837	516405	478151	409272
21.28	41601.2	725005	518289	483552	417973
21.3	42788.6	756164	523009	496683	429511
21.32	44033	786981	534485	500891	449451
21.34	45339.2	812109	544480	511295	458537
21.36	46712.8	848328	544776	515269	472862
21.38	48159.7	867190	547837	524463	497973
21.4	49686.7	892123	561356	539149	508781
21.42	51301.5	913751	560552	544695	525262
21.44	53012.8	944086	564047	550530	551102
21.46	54830.4	967106	570505	546757	568201
21.48	56765.3	976798	568854	548384	571665
21.5	58830.2	1001570	570310	560686	590339
21.52	61039.2	1001680	579208	558683	602513
21.54	63408.7	1016030	577486	556048	611565
21.56	65957.3	1008120	570310	552240	616987
21.58	68706.1	1010080	571912	552875	621111
21.6	71679.3	1008350	565478	548832	630710
21.62	74904.6	986401	559332	550280	622231
21.64	78413.4	969532	568685	538163	623037
21.66	82241.1	948798	556599	547361	603543
21.68	86427.1	930630	550437	538658	596858
21.7	91015.1	897292	547311	527970	588729
21.72	96051.3	870149	540843	528172	563606
21.74	101584	837733	543317	522867	544065
21.76	107659	799394	538440	510968	520066
21.78	114320	767577	518337	497806	503094
21.8	121597	734568	517399	490297	480308
21.82	129508	706474	512271	483456	461426
21.84	138050	673955	497678	476490	445868
21.86	147197	641600	491522	469379	422438
21.88	156903	614069	485384	452316	394205
21.9	167114	584570	473647	444953	380062
21.92	177787	551947	462723	432442	361785
21.94	188934	529567	460254	423345	349415
21.96	200664	506609	445791	415097	327873
21.98	213256	491167	443846	401648	312780
22	227216	466623	429222	395044	302204
22.02	243322	448564	421011	384846	286934
22.04	262610	426424	410362	374956	269282
22.06	286262	412467	402639	360893	262307
22.08	315325	401022	393906	357903	255098
22.1	350226	381721	380386	342666	242219
22.12	390110	373945	377289	333643	225098
22.14	432210	353544	365613	330762	219213
22.16	471708	339937	357894	322625	217322
22.18	502591	331730	348748	311146	200676
22.2	516017	322767	343413	303190	198842
22.22	487024	311258	332390	298701	187185
22.24	437241	297709	326135	289210	179611
22.26	386521	287322	318545	284903	178577
22.28	331539	288116	311515	272035	170555
22.3	282718	273595	301632	265560	161777
22.32	245405	272261	293032	264668	160857
22.34	217830	264841	284035	254690	152172
22.36	196522	254189	278145	246193	150515
22.38	179103	247168	274586	241147	144669
22.4	164470	241576	269980	237383	142636
22.42	152202	231361	257138	229429	134753
22.44	142071	230106	250654	221059	126402
22.46	133831	224463	241245	218651	130949
22.48	127183	219399	241302	218247	125256
22.5	121815	210146	232056	210745	119764
22.52	117442	208860	224745	204057	120089
22.54	113824	205028	218553	201558	116624
22.56	110769	196664	218738	193028	108066
22.58	108130	193864	208177	191307	107945
22.6	105788	186948	200903	181729	106272
22.62	103648	184855	197586	180351	101043
22.64	101430	176712	192915	173971	96266.6
22.66	98993.3	178053	186528	172503	99385.4
22.68	96319.6	172984	182689	172228	95985.4
22.7	93311.2	165207	181867	170147	92912.1
22.72	89979.9	161783	172267	164327	89750.2
22.74	86390.2	161522	169947	158670	83952.8
22.76	82618.5	156313	168891	151153	82383.6
22.78	78745.2	151395	165434	154726	79479.5
22.8	74848	149602	155765	147751	78491.6
22.82	70997.1	143006	153862	145039	77017.6
22.84	67251.7	139284	148818	144115	77821
22.86	63658.5	138795	147766	135750	75356.9
22.88	60251.5	135039	143752	136542	72424.7
22.9	57052.5	131754	138420	134246	70090.2
22.92	54072.6	130962	135311	130650	68425.5
22.94	51314.2	129522	134748	126404	67485
22.96	48772.4	125952	126998	128028	62590.4
22.98	46437.2	122202	126708	120170	65048.7
23	44294.8	122319	126564	120024	66641.6
23.02	42329.2	117036	121507	118650	58356.1
23.04	40523.3	118673	121435	113556	54605.8
23.06	38859.8	115561	115422	113592	57070.4
23.08	37321.8	110337	113293	110449	56086.7
23.1	35893.6	106252	114362	111261	51636.6
23.12	34560.6	104715	110482	103169	51938.4
23.14	33309.7	103992	108680	104524	49098.9
23.16	32129.7	98827.7	107041	102682	47796.3
23.18	31010.5	99769.5	105384	99865.4	50685.6
23.2	29944	98418.7	104595	101654	46026.5
23.22	28923.1	91054.6	100050	98711.2	42199.7
23.24	27942.5	93282.8	96499.5	99922.6	42384.3
23.26	26997.6	91322	97085.4	91109.6	47013.7
23.28	26085	88513.7	94095.6	95229.4	40175.1
23.3	25202.2	90366.8	94068.7	95574.3	42929.1
23.32	24347.1	87904.4	88298.7	92126.4	44239.6
23.34	23518.5	82517.3	89302.6	93627.7	39934.2
23.36	22715.5	86885.1	86821.1	86603.9	37310.1
23.38	21937.4	81266	87790.2	83824.8	38281.9
23.4	21183.8	79911	79873.3	84640.3	34848
23.42	20454.6	81248.6	83986.5	82782.8	33655.3
23.44	19749.6	77927.6	81038	83436.1	33475.5
23.46	19068.6	73542.4	80456.3	85372	34597.7
23.48	18411.6	74179.8	76949.2	82503.6	31169.7
23.5	17778.3	70881.1	73189.9	77720.8	29784.2
23.52	17168.6	72009.1	72628.3	77128.5	33746.5
23.54	16582.1	67611.4	73747	74694.2	32580.6
23.56	16018.5	64190.6	71127.6	76504.6	26539.4
23.58	15477.3	67056.8	69953.8	74088.6	28158
23.6	14958.1	68118.3	64843.1	75646.5	24792.9
23.62	14460.3	61974.4	64194.5	76428	23939.8
23.64	13983.2	61575.7	66291.9	72206.4	23901
23.66	13526.2	58722	65247.2	73801	24513.8
23.68	13088.6	62227.6	63950.3	68857.2	20757
23.7	12669.8	59720	62780.5	68501.5	20252.8
23.72	12268.8	58676.9	59191	67044.1	20978.2
23.74	11885.1	58592.6	61924	64629.6	22301.1
23.76	11517.9	55854.6	55427.9	62215.3	17538.5
23.78	11166.4	53840.6	58469.2	64172.3	19695
23.8	10830	51575.2	57248.6	63727.1	21166.6
23.82	10507.8	52688.9	57256.9	62397.1	18756.2
23.84	10199.3	48602.2	56236.3	63433.4	18930
23.86	9903.81	50152.4	54656.4	63386.2	19719.4
23.88	9620.63	49789.4	54504.2	61081.4	16843.5
23.9	9349.19	50439.5	52528.3	57331.8	18213.5
23.92	9088.89	44968	50462.8	56147.1	15358.4
23.94	8839.2	45729.5	51577	60543.9	11330.6
23.96	8599.57	43421.9	48483.3	59468.1	14727.7
23.98	8369.52	42940.1	49923.9	58428.5	15109.8
24	8148.57	44031.2	49342.3	56233.1	13018.7
24.02	7936.27	44636.2	45636.6	56783.4	14071.7
24.04	7732.21	38632	51576.7	57460.3	14891.3
24.06	7535.97	38355	45379.8	56367.2	10401.9
24.08	7347.18	39885.8	45469.3	50542.1	12181.4
24.1	7165.5	40496.9	42434.6	53730.1	10620.8
24.12	6990.57	41633.4	42110	50614.7	9567.16
24.14	6822.09	37172.2	41551.3	48276.1	10284.9
24.16	6659.76	38492.4	43377.4	49947.4	11853
24.18	6503.29	38604	41320.9	53985.1	11128.4
24.2	6352.42	34562.9	41793.8	48106.9	11019.2
24.22	6206.89	36231	40081.9	50663.8	11110
24.24	6066.48	33096.1	40664.6	49355.6	7698.02
24.26	5930.95	32274.8	41193.8	50034.5	6147.72
24.28	5800.09	34435.3	37135.9	47877.7	6025.59
24.3	5673.71	33761.6	36853.8	44438.8	8848.82
24.32	5551.61	37280	35615	44558.2	6363
24.34	5433.62	30360	39651.1	46827.2	7021.18
24.36	5319.56	31316.7	36661.7	45736.8	5278.27
24.38	5209.27	28843.2	36418.5	48493.9	7203.12
24.4	5102.61	28773.6	30378	43231.5	3891.07
24.42	4999.42	26411.7	35663.3	44309.1	7227
24.44	4899.57	29397.8	31412.4	45134	4404.83
24.46	4802.93	24058.9	31244.3	41642.3	4798.78
24.48	4709.37	26813.4	30264.1	43984.7	3658.48
24.5	4618.79	27149.2	31831.4	40005.7	3151.38
24.52	4531.06	25445.7	29732.8	42185.9	3187.15
24.54	4446.08	26958.8	28501.9	38893.6	3350.32
24.56	4363.75	26143.6	28030.4	40983.9	5501.29
24.58	4283.98	25167.4	31587.4	37908.6	4618.74
24.6	4206.67	20020.5	25192.9	40577.2	1316.79
24.62	4131.74	22280.7	27649.6	40789.6	5890.81
24.64	4059.1	23061.3	26584.9	36739.5	3331.16
24.66	3988.68	23608.7	27489.8	42984.9	2199.27
24.68	3920.4	20093.6	26751.6	35720.1	1880.99
24.7	3854.19	17826.4	24442.9	34795.2	1960.89
24.72	3789.98	19552.4	27987	36435.4	2782.12
24.74	3727.71	17414.7	24397.2	35655.3	-604.376
24.76	3667.31	18294.7	25287.7	38524	200.289
24.78	3608.73	20368.4	26233	39478.3	-3184.75
24.8	3551.91	17368	20460	36368.8	2281.37
24.82	3496.8	16536.6	22978.2	34596	523.292
24.84	3443.34	18759	19753.4	33726.6	2143.49
24.86	3391.49	16593.8	22038.4	33652	2156.8
24.88	3341.2	16958.7	20765.8	33324.7	2116.52
24.9	3292.42	19980.1	21318.2	35941.7	180.307
24.92	3245.11	15507	23786	35289.7	-1665.03
24.94	3199.24	15767.6	20853.9	33192.8	-2444.15
24.96	3154.76	13085.3	20957.1	35232.4	-730.178
24.98	3111.63	16563.6	21223.5	29631.8	550.808
25	3069.82	14714.9	17878.3	30786.6	-64.2523
25.02	3029.3	14456.9	17604.4	30568.9	-1563.9
25.04	2990.04	16692.7	23345.9	33999.9	-2792.18
25.06	2951.99	13402.8	18955.4	31055.1	152.318
25.08	2915.14	13040.1	16660.8	28580.1	-1291.9
25.1	2879.46	12389.7	19243.7	29266.2	-875.337
25.12	2844.91	13149.4	21737.1	27134.7	-277.806
25.14	2811.47	11128.7	21305.2	30313.7	590.987
25.16	2779.12	13985.9	18056.4	32011.7	-7480.68
25.18	2747.83	14478.1	16253.3	29844.6	-885.588
25.2	2717.58	11124.3	14848.3	31019.2	-88.186
25.22	2688.36	8168.94	19585.2	29159.5	-265.897
25.24	2660.13	10073.4	18380.5	26631.6	-605.946
25.26	2632.88	8149.81	15099.4	27788.6	-4215.04
25.28	2606.59	9370.11	14889.6	29632.2	-2405.32
25.3	2581.24	7846.02	17552.4	28098.2	-2799.02
25.32	2556.81	8707.18	16495.3	26311.6	-1855.99
25.34	2533.29	9641.63	17642.5	24669.6	-1472.77
25.36	2510.67	12184.6	12306.1	23750.3	-3762.66
25.38	2488.92	10303.4	12876.9	27437	-1988.49
25.4	2468.04	8350.92	13881.9	25994.1	-1225.75
25.42	2448	9271.29	15158.7	25003.1	-1149.35
25.44	2428.8	5713.2	11306.6	24644.3	-2481.79
25.46	2410.43	4973.75	12440.4	25802.9	-3398.82
25.48	2392.86	9924.81	14550.3	25101.3	-1805.25
25.5	2376.1	8699.52	12940.3	23334.2	-5251.08
25.52	2360.12	6626.2	12252.2	23825	-803.822
25.54	2344.93	6287.73	12160.9	25905.5	-3491.22
25.56	2330.5	8388.51	13822.5	20652.9	-3288.8
25.58	2316.84	8142.06	11854.3	22498.8	-2942.03
25.6	2303.92	5656.74	10067.6	19233.4	-2396.74
25.62	2291.75	5845.43	8101.03	26209.3	-1797.45
25.64	2280.31	7371.53	12023.5	26376	-2227.91
25.66	2269.6	5249.86	8830.34	22153.7	-1105.27
25.68	2259.6	4591.99	11562.3	23007	-3793.99
25.7	2250.32	3971	8984.85	21097	-2942.8
25.72	2241.74	6042.01	9821.92	22655.1	-2507.34
25.74	2233.87	6614.59	8925.82	19228.2	-536.91
25.76	2226.68	414.573	10541.2	18384.4	-2775.3
25.78	2220.19	3643.69	8129.46	19220.5	-3876.14
25.8	2214.37	5825.88	7705.39	18557.5	-1852.62
25.82	2209.23	5570.34	7751.75	19953.9	-2141.45
25.84	2204.77	4014.98	8485.27	20971	-1039.92
25.86	2200.97	5765.62	6690.91	18249.5	-1510.24
25.88	2197.83	5548.1	7335.75	18508.4	-3389.88
25.9	2005.66	2206.43	7421.47	18785.5	-1242.16
25.92	2005.86	1935.9	6930.02	16425.7	-2075.2
25.94	1911.61	4736.52	6927.06	16125.1	-3071.33
25.96	1914.06	1342.37	7791.91	17305.8	-58.2215
25.98	1917.12	1163.82	7989.27	20292.8	-838.741
26	1920.76	4544.04	6760.54	17789.1	-4148.56
26.02	1925	1512.7	8621.25	16405.5	-3250.52
26.04	1929.83	3123.83	5967.26	21686.9	-95.35
26.06	1935.24	888.192	10502.8	19508.8	-4942.38
26.08	1941.24	5498.57	3876.8	16554.2	-7279.45
26.1	1947.82	4221.14	5235.07	17194.1	-5842.24
26.12	1954.99	1788.15	5365.95	15630.5	-2147.99
26.14	1962.73	2390.03	4630.67	16523.6	-80.0802
26.16	1971.06	3227.1	6786.16	15393.9	-5057.18
26.18	1979.96	3902.01	2277.55	17136.2	-1563.93
26.2	1989.43	115.926	6331.24	15483	-2876.02
26.22	1999.48	5162.59	7730.62	17370.1	-1714.43
26.24	2010.1	2135.81	5446.15	16385.5	-427.268
26.26	2021.3	1981.23	4426.88	14299.2	-4144.2
26.28	2033.06	3560.92	7526.61	16367.4	-1106.78
26.3	2045.4	-133.241	3402.32	14137	1225.28
26.32	2058.3	-738.502	1211.53	15392.7	-1212
26.34	2071.76	-1596.37	5867.12	16413.7	-3018.07
26.36	2085.79	-1063.22	5863.53	12847.1	-3903.96
26.38	2100.39	2305.92	4795.12	15837.3	-3400.08
26.4	2115.54	-1766.33	4919.65	12650.3	-4468.63
26.42	2131.26	1693.54	4087.73	11703.2	-2395.41
26.44	2147.54	-1439.1	5532.5	13935.1	-1551.5
26.46	2164.37	1714.05	3419.87	13746.9	1043.35
26.48	2181.76	-984.783	4505.09	12384.8	-2431.81
26.5	2199.71	-3069.37	2701.22	14454.7	-218.517
26.52	2218.21	-295.113	4456.45	14104.3	-480.903
26.54	2237.26	1413.58	4279.88	12182.8	-2153.32
26.56	2256.86	87.9167	7030.24	11056.1	-720.245
26.58	2277.01	-804.18	3026.21	10922.9	1108.97
26.6	2297.7	-1985.21	1876.84	11060.9	46.9973
26.62	2318.94	-2317.28	2299.71	11108.7	392.604
26.64	2340.72	-1095.98	2235.68	12926.7	-1033.17
26.66	2363.04	721.379	2064.06	14094.6	646.438
26.68	2385.9	515.776	3175.59	10837.5	-836.163
26.7	2409.29	4283.83	1253.39	12330.9	1617.43
26.72	2433.21	2849.94	4949.2	13354.7	547.53
26.74	2457.67	-877.887	3100.6	10531.5	-90.2751
26.76	2482.65	-2040.96	3564.59	9297.95	-1759.04
26.78	2508.15	-1632.7	2819.02	7576.83	-2508.08
26.8	2534.18	220.428	2001.79	11581.6	-1217.55
26.82	2560.72	827.156	5393.59	10203.9	-2204.34
26.84	2587.78	-2557.98	3096.34	8573.53	383.671
26.86	2615.35	-614.925	2840.62	8261.84	-2972.29
26.88	2643.43	-1254.92	1140.4	11436.3	1454.99
26.9	2672.02	-4947.59	2312.51	12208.6	2123.77
26.92	2701.1	-1722.65	6049.87	12674	-857.593
26.94	2730.68	-430.561	1262.3	10321.9	711.093
26.96	2760.75	-601.731	2236.91	8114.41	-1370.41
26.98	2791.3	-1296.94	3410.56	10910.3	-130.131
27	2822.34	-420.996	3013.11	11087.3	1812.89
27.02	2853.86	-845.794	484.622	8211.92	-526.509
27.04	2885.85	-2119.8	5560.56	8786.58	582.238
27.06	2918.31	-1064.08	1099.92	7211.98	1093.19
27.08	2951.23	-2158.08	2365.2	8942.89	789.587
27.1	2984.61	-1319.75	415.589	9301.23	-798.217
27.12	3018.43	-373.401	3180.36	9894.52	32.5014
27.14	3052.71	139.098	1140.73	8121.8	3101.1
27.16	3087.42	109.355	4700.48	6710.48	-370.653
27.18	3122.57	1108.76	3275.15	6635.89	1213.13
27.2	3158.14	-41.6325	2536.23	7572.92	-871.603
27.22	3194.13	1245.94	3188.12	8347.54	2911.95
27.24	3230.54	-2885.57	137.266	8110.82	-97.7977
27.26	3267.35	-2122.7	1999.29	9554.02	430.677
27.28	3304.56	409.799	158.522	10455.5	1806.09
27.3	3342.16	-2675.52	-273.481	7058.31	2926.64
27.32	3380.15	1571.9	3412.58	8249.06	1371.96
27.34	3418.51	-2959.41	2492.66	6206.82	1386.65
27.36	3457.23	-3246.64	506.904	8842.82	3891.85
27.38	3496.32	-120.677	4752.41	9672.75	1319.5
27.4	3535.75	-788.326	2332.77	7089.06	1147.31
27.42	3575.53	-607.632	1646.85	5300.25	683.989
27.44	3615.64	-680.401	3344.87	6347.34	-269.159
27.46	3656.07	-2505.81	436.747	7828.06	2207.33
27.48	3696.82	-592.976	689.182	7737.5	1466.56
27.5	3737.87	-920.491	3289.35	9200.43	3017.51
27.52	3779.22	178.249	1770.97	6762.07	4024.41
27.54	3820.85	138.401	3322.77	8098.84	1940.52
27.56	3862.76	-2141.84	1261.7	7972.71	2563.8
27.58	3904.93	-2309.51	4329.84	7648.04	3040.44
27.6	3947.35	-1376.11	2538.77	6330.08	-530.985
27.62	3990.01	-2087.1	2914.66	5951.49	772.25
27.64	4032.91	-649.439	4319.56	6331.65	2434.61
27.66	4076.02	-6419.34	4694.36	6495.2	3083.39
27.68	4119.35	1501.08	3442.98	4220.49	135.701
27.7	4162.87	-1380.45	457.021	7057.51	1683.4
27.72	4206.58	-1156.11	2293.02	5180.44	4782.38
27.74	4250.46	-119.792	3080.75	7168.8	-501.555
27.76	4294.5	2848.33	1790.64	7784.58	4598.19
27.78	4338.69	1986.42	2631.15	4300.38	1585.99
27.8	4383.01	-1585.69	2676.18	4410.69	7042.9
27.82	4427.46	-3731.77	5574.25	4701.75	2942.91
27.84	4472.02	-2772.07	4804.92	6474.03	4223.42
27.86	4516.68	-476.692	1036.44	5844.19	1745
27.88	4561.42	-1614.06	2342.58	2649.65	-572.859
27.9	4606.23	-295.917	4027.14	3176.05	3898.66
27.92	4651.1	1472.81	-340.014	3070.41	4087.48
27.94	4696.02	1073.09	1541.4	7498.5	1926.25
27.96	4740.96	2352.16	1489.21	3582	2201.46
27.98	4785.92	1318.26	2014.03	3097.45	4244.81
28	4830.88	1872.81	3368.7	4184.44	5346.99
28.02	4875.83	-427.514	1814.32	3808.52	2907.06
28.04	4920.75	2039.51	1487.11	6720.04	2957.79
28.06	4965.63	-154.569	1989.67	2461.02	766.914
28.08	5010.46	449.892	1786.69	5372.81	3649.6
28.1	5055.21	655.88	1510.32	5485.09	3477.9
28.12	5099.88	1041.37	4140.8	3104.92	5525.96
28.14	5144.45	1136.73	3753.75	2693.66	5097.64
28.16	5188.91	-51.4816	1866.4	4720.92	2391.63
28.18	5233.23	818.228	537.858	3822.24	1616.43
28.2	5277.41	566.901	1628.53	3375.24	3006.85
28.22	5321.43	79.5679	3856.01	5168.07	3275.58
28.24	5365.28	1180.49	4348.43	3637.6	2223.97
28.26	5408.93	1539.63	3521.23	3190.99	1387.29
28.28	5452.38	-107.368	3144.52	2347.13	5317.22
28.3	5495.61	-382.905	4536.83	5260.34	6048.36
28.32	5538.6	-1093.21	1954.43	4561.23	3093.04
28.34	5581.34	976.763	1737.13	5831.03	4272.19
28.36	5623.82	1925.58	5944.03	6811.96	2415.14
28.38	5666.01	832.052	1191.09	1236.46	1531.7
28.4	5707.9	1200.25	2740.83	3608.43	4150.58
28.42	5749.48	176.368	1797.01	5312.23	3462.35
28.44	5790.73	1210.27	4861.99	4234.58	5030.18
28.46	5831.64	-32.9478	2543.49	3753.1	2062.7
28.48	5872.18	-410.467	1596.75	2224.15	3735.49
28.5	5912.36	-1818.81	5453.6	3260.15	5207.91
28.52	5952.14	-121.727	2355.58	2128.81	2704.98
28.54	5991.52	237.488	3230.3	5621.51	2313.65
28.56	6030.48	1209.56	4031.86	4056.93	2805.71
28.58	6069.01	-59.3334	1816.14	3160.77	3476.74
28.6	6107.08	43.2528	3392.58	5750.73	3802.95
28.62	6144.69	-1210.06	1861.44	628.279	6674.3
28.64	6181.83	443.394	4718.53	3525.54	4739.49
28.66	6218.46	-234.396	1578.13	4797.34	6758.69
28.68	6254.6	1127.62	5174.07	4588.16	5958.59
28.7	6290.2	50.0222	4976.11	5083.52	2266.96
28.72	6325.28	-161.798	3440.73	1244.1	5943.11
28.74	6359.8	-31.6411	2916.01	4701.9	3458.49
28.76	6393.75	-155.551	2300.18	664.031	3663.58
28.78	6427.13	2067.43	3959.38	3995.64	4932.78
28.8	6459.92	1706.33	3612.9	969.495	4412.29
28.82	6492.1	784.135	3825.58	2784.13	5118.5
28.84	6523.67	348.442	2845.39	950.323	5769
28.86	6554.6	3469.83	3453.93	2440.08	3582.23
28.88	6584.89	665.665	3628.23	1816.68	5421.82
28.9	6614.52	262.616	2320.72	-125.139	3177.88
28.92	6643.48	2188.44	4281.73	1563.66	3262.48
28.94	6671.76	-185.675	2575.42	3704.12	4375.14
28.96	6699.35	-267.029	398.805	371.88	4944.49
28.98	6726.24	842.59	5265.74	2548.71	5349.82
29	6752.4	-613.739	2690.4	4689.53	3206.95
29.02	6777.84	42.0865	1541.31	1845.32	1297.46
29.04	6802.55	-97.9327	4762.62	3083.27	1662.37
29.06	6826.5	2235.46	4352.78	329.609	4066.9
29.08	6849.69	377.333	2677.98	989.808	3038.22
29.1	6872.12	143.709	4596.92	-11.5949	5205.16
29.12	6893.76	2997.63	3625.31	-543.265	5257.43
29.14	6914.62	251.199	4061.96	-1183.19	4658.1
29.16	6934.67	2741.72	2366.69	723.762	6423.56
29.18	6953.93	2991.47	1176.59	1348.42	1576.91
29.2	6972.36	1921.62	5043.33	871.4	4296.96
29.22	6989.97	742.344	2371.02	5506.08	-28.5541
29.24	7006.75	-419.919	2678.43	2861.84	2833.34
29.26	7022.69	-463.371	583.04	1102.75	5224.32
29.28	7037.79	684.243	4519.9	1059.69	3405.5
29.3	7052.03	2282.38	201.841	836.111	2813.63
29.32	7065.41	1712.04	3288.77	1786.69	1082.56
29.34	7077.92	4446.05	3828.46	2954.13	3992.18
29.36	7089.56	839.236	4349.61	617.627	6232.25
29.38	7100.32	-131.509	535.389	1857.54	2239.62
29.4	7110.2	2527.24	947.256	2266.71	3429.59
29.42	7119.19	777.83	2731.41	905.902	5900.74
29.44	7127.29	2061.88	2148.99	2742.21	4288.62
29.46	7134.49	2893.39	3462.68	2700.16	4878.88
29.48	7140.79	219.868	3258.75	310.146	3047.6
29.5	7146.19	3343.33	2494.49	1442.36	2262.73
29.52	7150.68	1318.12	2940.01	1418.71	3282.9
29.54	7154.26	2940.51	3782.53	2370.53	2694.36
29.56	7156.92	624.396	1806.99	613.14	1454.43
29.58	7158.68	2353.26	1059.33	-96.538	4114.77
29.6	7159.51	2979.4	2406.53	-264.243	3775.64
29.62	7159.44	3423.99	2091.69	1663.37	653.816
29.64	7158.57	4572.08	3420.19	2380.91	4358.36
29.66	7157.01	2233.25	4459.39	985.279	4340.99
29.68	7154.74	2223.53	5281.55	3689.85	3708.4
29.7	7151.77	1761.35	1949.13	2565.32	4393.26
29.72	7148.19	178.412	3041.66	2073.06	4697.72
29.74	7144.01	1123.29	3989.43	1382.19	4423.13
29.76	7139.24	1037.73	2498.56	528.826	3515.3
29.78	7133.87	355.24	4276.71	-1155.32	4954.49
29.8	7127.91	1785.15	3832.97	4403.51	5110.23
29.82	7121.36	3394.81	1348	1220.33	3910.28
29.84	7114.22	-740.158	2005.64	692.332	2907.98
29.86	7106.49	976.156	2970.14	2133.16	4288.88
29.88	7098.17	3775.35	4693.06	2111	2327.27
29.9	7089.26	1317.61	4428.97	-96.6368	3055.93
29.92	7079.77	340.134	2195.95	639.892	3584.93
29.94	7069.7	535.864	197.582	-791.006	3408.52
29.96	7059.04	-569.706	6110.3	1589.24	865.012
29.98	7047.81	1575.09	2612.5	339.013	5075.79
30	7036	3032.71	4045.56	-405.454	1338.28
30.02	7023.62	335.235	3943.22	3148.88	1429.02
30.04	7010.68	328.216	3840.79	1356.84	4354.58
30.06	6997.16	2632.36	848.335	2725.67	758.8
30.08	6983.08	-826.114	5315.47	1132.31	4152.16
30.1	6968.44	5359.82	4959.95	2067.65	3245.84
30.12	6953.24	4410.43	2653.67	1720.57	-786.116
30.14	6937.49	1852.74	3815.27	-396.622	2153.04
30.16	6921.18	2093.91	1364.42	123.247	-814.988
30.18	6904.34	-447.238	4241.87	-1560.49	2014.08
30.2	6886.94	3459.05	4247.4	783.609	1681.42
30.22	6869.01	844.152	3729.08	418.353	3136.08
30.24	6850.55	2400.87	2018.6	685.237	1754.17
30.26	6831.56	3920.74	5239.04	789.521	-621.987
30.28	6812.04	1123.03	5894.58	-587.337	2871.25
30.3	6792	-555.555	6875.17	1973.31	3582.13
30.32	6771.44	4701.01	5290.86	1409.14	1962.2
30.34	6750.38	2804.27	3489.73	989.418	2545.08
30.36	6728.81	3471.64	911.825	750.253	2151.84
30.38	6706.73	-991.33	4005.34	2425.61	5641.21
30.4	6684.16	3955.39	4263	1969.56	2898.39
30.42	6661.1	2814.48	3725.82	3319.65	985.688
30.44	6637.56	2828.88	4200	1057.22	860.418
30.46	6613.54	115.214	3933.51	1160.86	2793.52
30.48	6589.04	1320.37	3901.7	3323.49	3226.75
30.5	6564.08	1820.45	2298.35	2090.34	4056.66
30.52	6538.65	2229.57	2049.52	297.163	1598.57
30.54	6512.77	4137.2	3986.07	2351.12	2643.86
30.56	6486.44	2196.95	3411.82	4134.04	1918.39
30.58	6459.66	1267.55	2891.61	3695.21	2149.57
30.6	6432.45	2306.29	3274.33	655.303	3283.2
30.62	6404.81	689.279	3096.96	3684.16	-171.589
30.64	6376.74	2250.59	4364.38	3353.33	3615.92
30.66	6348.25	5509.14	2958.42	-734.553	4783.8
30.68	6319.36	3529.05	1787.07	3504.08	1038.17
30.7	6290.06	3715.84	2620.43	1041.51	3613.69
30.72	6260.36	3233.73	4158.01	655.947	3587.68
30.74	6230.27	-2216.06	4123.97	2853.12	2477.36
30.76	6199.8	190.617	4613.52	2015.7	1348.42
30.78	6168.95	1043.37	5120.91	509.829	3217.23
30.8	6137.73	-1915.55	2340.76	2471.72	1202.14
30.82	6106.15	-666.546	1836.21	2193.75	1841.64
30.84	6074.22	708.336	789.548	2963.2	1306.58
30.86	6041.93	2100.73	4312.37	1492.78	698.751
30.88	6009.31	2011.5	3879.32	94.4191	1481.2
30.9	5976.36	4197.55	4836.8	140.849	2823.08
30.92	5943.07	2337.16	3608.49	710.892	822.977
30.94	5909.47	3113.32	4258.38	2075.48	1856.84
30.96	5875.56	1143.52	6804.51	1832.33	2998.6
30.98	5841.35	816.865	2992.48	2564.34	3977.35
31	5806.84	778.701	3912.45	1399.62	1758.65
31.02	5772.05	2383.69	4290.25	1607.4	117.5
31.04	5736.97	3103.15	3331.15	297.753	462.76
31.06	5701.62	968.305	2714.92	3846.6	1963.58
31.08	5666.01	4594.81	5042.5	639.98	592.111
31.1	5630.14	472.172	3468.34	594.006	1351.58
31.12	5594.03	2074.77	3374.94	1071.6	-923.786
31.14	5557.67	4417.46	4653.93	1386.4	2742.92
31.16	5521.08	2605.4	4433.43	1610.64	2652.33
31.18	5484.26	3159.04	5043.43	913.462	104.932
31.2	5447.22	2538.19	2690.89	324.407	-40.5495
31.22	5409.98	3289.64	3932.35	-969.328	1114.11
31.24	5372.53	2360.87	6293.3	2757.95	1275.01
31.26	5334.89	239.579	4138.34	2258.43	-2700.63
31.28	5297.07	267.267	2145.56	1234.83	-101.957
31.3	5259.06	3365.11	4469.25	2920.27	-1983
31.32	5220.89	1296.77	3071.75	4424.82	2385.18
31.34	5182.55	3544.89	5214.02	943.929	-255.04
31.36	5144.06	4708.89	3020.98	1508.67	265.349
31.38	5105.42	4066.29	5017.95	664.274	-2104.46
31.4	5066.64	1761.59	6472.63	1770.29	-193.796
31.42	5027.73	2960.58	5849.74	1412.97	976.084
31.44	4988.7	3039.35	7484.2	2175.2	2055.42
31.46	4949.55	4291.79	2904.83	1835.33	605.845
31.48	4910.29	125.235	6994.86	5595.26	-265.956
31.5	4870.94	3219.32	3697.02	3141.5	252.831
31.52	4831.48	4181.72	3613.79	2728.45	2035.78
31.54	4791.95	2308.03	4216.46	1484.23	-227.388
31.56	4752.33	1535.8	6263.63	3274.14	1193.94
31.58	4712.65	4158.94	3397.42	2444.72	-292.931
31.6	4672.9	3873.74	4161.23	2734.84	44.2903
31.62	4633.1	2594.82	3461.51	4108.37	-973.336
31.64	4593.25	737.611	6915.6	3729.56	1187.79
31.66	4553.36	2600.9	6232.96	3043.37	296.227
31.68	4513.43	1266.9	5351.13	1598.26	-288.465
31.7	4473.48	2045.88	6491.74	1344.92	-150.855
31.72	4433.51	2463.34	3766.54	1344.14	654.871
31.74	4393.53	2645.71	4093.32	1433.34	3375
31.76	4353.54	3387.75	3390.03	3743.86	-280.992
31.78	4313.56	1510.51	4528.54	1719.14	-451.171
31.8	4273.58	1403.11	4203.47	1464.19	624.756
31.82	4233.62	952.275	3805.6	1660.47	1032.2
31.84	4193.68	3806.57	4816.03	1820.29	-1396.29
31.86	4153.77	1892.23	7957.23	4707.17	329.332
31.88	4113.9	3951.32	6022.39	2843.37	-2713.63
31.9	4074.07	3752.42	5441.65	220.636	-789.686
31.92	4034.29	3119.81	6648.47	451.387	-654.071
31.94	3994.56	500.157	3104.36	2614.46	1757.2
31.96	3954.89	1691.41	2738.6	1905.31	-1214.23
31.98	3915.3	2719.9	4557.76	-86.5855	-1368.14
32	3875.77	1779.42	4949.4	2147.73	320.107
32.02	3836.33	1561.25	4563.76	3731.47	-448.27
32.04	3796.97	3799.34	3202.14	1991.43	-2589.55
32.06	3757.71	2533.2	5976.14	2490.76	796.021
32.08	3718.54	1646.2	5173.19	3098.13	-81.2539
32.1	3679.48	2782	5182.4	2892.36	287.586
32.12	3640.52	4604	4053.06	428.475	-2811.68
32.14	3601.69	1585.18	8034.65	2949.4	-1937.45
32.16	3562.97	5484	5729.96	4205.64	508.023
32.18	3524.37	-714.106	4020.66	1939.4	406.557
32.2	3485.91	4809.94	6085.68	2598.89	-2115.41
32.22	3447.59	56.4228	3959.6	2698.11	-1657.29
32.24	3409.4	4478.27	4740.85	1333.95	-892.284
32.26	3371.36	5161.05	6966.39	3021.93	486.665
32.28	3333.48	1617.05	6120.66	3716.15	-1150.93
32.3	3295.75	3979.15	4353.06	725.344	-404.497
32.32	3258.18	3830.37	5041.21	2701.27	-2674.61
32.34	3220.77	2687.93	4879.73	3213.81	-284.851
32.36	3183.54	2231.58	4265.97	1594.67	424.959
32.38	3146.48	763.49	6089.88	2991.54	-147.81
32.4	3109.6	1011.03	5492.73	3051.46	904.849
32.42	3072.9	3136.74	4858.72	1647.99	-1402.22
32.44	3036.39	-589.969	4964.51	912.464	-422.137
32.46	3000.07	1499.03	4256.75	1657.67	-2946.28
32.48	2963.95	1926	7648.34	1950.96	-88.0616
32.5	2928.03	5025.85	7679.61	708.612	-1871.98
32.52	2892.3	1803.61	8197.79	4432.99	-1849.85
32.54	2856.79	-1509.27	5319.51	3027.35	-473.216
32.56	2821.48	1499.26	6016.76	2921.82	-270.785
32.58	2786.39	2123.22	4979.27	3863.53	-2037.29
32.6	2751.52	3180.32	4320.31	686.708	205.844
32.62	2716.86	6476.75	4419.18	2025.05	299.421
32.64	2682.43	2584.06	4950.78	5006.68	158.031
32.66	2648.23	3423.26	4704.93	2117.74	-579.569
32.68	2614.25	956.696	6282.59	1811.32	-486.469
32.7	2580.5	5082.41	4084.49	1540.65	-1134.07
32.72	2547	4186.42	1885.63	330.377	-3118.44
32.74	2513.72	6125.77	5628.44	4719	1309.11
32.76	2480.69	2953.1	4927.2	3598.28	-2337.28
32.78	2447.9	2796.36	7259.64	1754.71	-1721.16
32.8	2415.36	3650.65	4678.41	813.862	-2206.99
32.82	2383.06	3781.99	3812.32	2545.84	106.664
32.84	2351.01	7091.81	4300.13	773.376	902.942
32.86	2319.21	4368.39	5238.73	1113.81	832.083
32.88	2287.67	5184.66	4623.23	3549.06	-304.595
32.9	2256.38	3363.36	2850.99	2786.94	-1983.29
32.92	2225.35	2498.85	5322.6	1753.5	-1530.8
32.94	2194.58	2952.37	4867.39	1893.71	-970.096
32.96	2164.07	3658.23	7084.62	2647.65	168.451
32.98	2133.82	4038.44	4406.25	2967.72	-3389.31
33	2103.83	3081.52	6730.35	3088.71	-697.721
33.02	2074.11	3605.14	3725.35	-96.0584	-697.539
33.04	2044.65	4561.7	6336.94	2607.04	-3027.52
33.06	2015.46	3440.54	6942.88	2094.69	-553.123
33.08	1986.54	4883.64	5488.98	3370.1	-3551.7
33.1	1957.88	2045.42	6310.17	3326.58	-987.286
33.12	1929.5	2457.79	5775.95	2776.93	-2577.31
33.14	1901.39	3483.68	5511.91	4249.84	-2072.27
33.16	1873.55	2919.49	6475.36	4169.01	-2253.74
33.18	1845.98	2481.11	5360.91	2787.3	-1532.25
33.2	1818.69	4173.44	3758.05	520.137	-2255.87
33.22	1791.66	2523.64	4267.71	3291.89	-2528.08
33.24	1764.91	1396.99	2898.17	3335.83	-1969.58
33.26	1738.44	450.31	6874.29	1663.42	-3921.85
33.28	1712.24	4397.81	2504.96	839.488	-1087.81
33.3	1686.31	2600.87	3192.29	2507.67	-2498.5
33.32	1660.66	2103.73	5594.78	3796.09	-1796.07
33.34	1635.28	1786.52	4582.8	2934.63	-2466.5
33.36	1610.18	5640.97	3678.46	2000.44	-265.188
33.38	1585.35	2956.21	6313.56	1806.31	-1188.77
33.4	1560.8	1264.16	6455.35	1665.86	-1444.19
33.42	1536.52	2136.21	5332.07	2066.77	-2675.1
33.44	1512.51	1129.06	4786.04	3821.82	-1449.7
33.46	1488.78	2812.42	5901	2451.58	-2084.84
33.48	1465.32	4495.04	8351.83	2020.04	-64.9785
33.5	1442.13	2474.16	6611.51	4297.28	-1043.57
33.52	1419.22	1861.35	5683.27	3142.15	-1841.68
33.54	1396.57	3487.48	4591.74	2618.64	-1863.25
33.56	1374.2	5058.63	2632.51	2184.86	-873.469
33.58	1352.09	3269.42	3941.8	1280.88	-3153.08
33.6	1330.26	3394	4997.5	3519.13	-2308.06
33.62	1308.69	934.885	5835.73	3047.46	-1390.94
33.64	1287.39	949.458	3855.55	4038.21	-492.004
33.66	1266.35	2083.05	2615.2	2120.33	-3295.94
33.68	1245.58	1048.35	3379.03	4374.19	-2559.83
33.7	1225.08	2415.07	4991.06	1660.32	-938.809
33.72	1204.83	1866.34	2719.02	3768.4	844.645
33.74	1184.85	3664.83	3661.32	2696.89	-1706.95
33.76	1165.13	1127.53	5253.15	4496.59	-2307.96
33.78	1145.67	2147.58	4767.12	3044.44	-3577.39
33.8	1126.46	2317.83	4840.3	3163.02	-764.914
33.82	1107.52	4275.32	4316.72	1926.24	-2269.42
33.84	1088.82	3305.84	5436.09	1501.56	-2762.56
33.86	1070.38	2588.31	5326.53	3496.51	-3924.14
33.88	1052.2	2502.03	3825.47	343.026	-1455.35
33.9	1034.26	2974.74	3010.07	2282.34	-1497.32
33.92	1016.58	2922.7	6980.43	2757.89	-3905.56
33.94	999.136	3574.13	4032.28	1643.23	-2864.05
33.96	981.942	3339.56	3449.58	2767.53	-2834.15
33.98	964.993	3862.62	4690.45	1651.35	-4086.78
34	948.286	2578.49	5442.94	2846.36	-1672.92
34.02	931.82	2828.65	5779.3	4275.4	-3684.41
34.04	915.593	1434.16	3839.13	3427.83	138.055
34.06	899.603	3506.6	3812.85	2597.52	-1422.12
34.08	883.849	4259.48	4327.74	3500.37	-2259.93
34.1	868.328	1597.59	5654.73	2758.75	-5500.13
34.12	853.039	3468.27	5409.62	2540.11	-4098.48
34.14	837.98	3062.08	3610.47	2212.27	-3726.49
34.16	823.149	1065.37	3074.98	2660.25	-2252.82
34.18	808.544	3474.76	3189.04	5473.53	-3217.66
34.2	794.163	3282.13	5108.62	1043.03	-3387.89
34.22	780.004	2239.51	3559.57	1145.26	-2528.69
34.24	766.065	6722.82	2461.4	3829.51	-2247.6
34.26	752.344	-661.795	2825.57	2448.88	-3501.9
34.28	738.84	4487.62	3080.68	4426.92	-4051.89
34.3	725.549	3603.16	4563.33	1888.52	-1513.38
34.32	712.47	2121.53	4528.08	3286.75	-3400.2
34.34	699.601	3871.89	6749.91	1649.62	-1331.53
34.36	686.94	3670.41	2902.18	1853.91	-2225.16
34.38	674.485	1878.3	4183.42	1750.19	-3407.9
34.4	662.234	3263.98	4145.44	4101.98	-1592.43
34.42	650.184	638.7	4449.96	2406.9	-2667.02
34.44	638.333	3557.32	5115.05	2860.24	-1881.32
34.46	626.68	1254.8	4063.57	3782.22	-2793.57
34.48	615.222	2039.72	5034.38	2192.58	-3182.13
34.5	603.957	2606.69	2663.03	-48.2838	-3769.49
34.52	592.883	5376.03	4409.21	1195.84	-3146.78
34.54	581.997	2328.15	2939.69	3504.62	-3517.61
34.56	571.298	2530.22	4052.42	1531.66	-2262.95
34.58	560.784	1394.46	4153.05	514.958	-2814.61
34.6	550.452	1323.12	4144.69	1881.42	-873.799
34.62	540.3	1846.58	4695.65	320.776	-3069.33
34.64	530.326	2874.52	2753.44	1125.22	-1778.97
34.66	520.528	794.502	2634.92	1115.79	-2800.67
34.68	510.903	3626.11	2226.82	2405.79	-2937.43
34.7	501.45	1850.57	1565.28	2087.21	-834.585
34.72	492.167	1663.21	3558.31	5307.8	-2163.65
34.74	483.05	2756.96	4665.74	3867.35	-1343.43
34.76	474.099	1663.87	2250.5	1667.31	-3322.94
34.78	465.311	1833.81	4296.07	1940.82	-3135.1
34.8	456.684	1894.04	5076.77	3333.24	-3218.29
34.82	448.215	1158.2	2515.44	1076.19	-357.447
34.84	439.903	1287.99	3096.41	1076	-1452.32
34.86	431.746	4161.87	3279.51	677.554	-2511.16
34.88	423.74	4072.19	6081.12	386.619	-2594.75
34.9	415.886	3800.51	411.097	1178.57	-1341.84
34.92	408.179	3419.08	2218.32	1048.52	-1931.37
34.94	400.619	850.728	430.705	2452.95	-2448.74
34.96	393.203	1785.03	2995.6	966.642	-2532.73
34.98	385.929	2320.56	3193.9	653.609	-395.158
35	378.795	1933.49	3554.31	4060.63	-2737.1
35.02	371.799	2700.98	2108.07	-227.555	-2694.93
35.04	364.938	3990.83	2630.17	920.258	-3917.21
35.06	358.212	2262.85	1454.01	2266.06	-3802.99
35.08	351.618	3423.36	3655.05	3033.21	-491.856
35.1	345.154	2758.13	2839.31	-535.217	-3556.76
35.12	338.818	3012.6	2438.6	2488.41	-1672.72
35.14	332.609	1694.17	4078.53	761.081	-2227.17
35.16	326.523	1403.8	2683.63	1850.85	-3558.38
35.18	320.56	1292.56	1992.78	-564.01	-1349.5
35.2	314.717	3311.13	3595.46	2619.84	82.6193
35.22	308.992	3251.04	1097.68	1919.79	-833.434
35.24	303.385	1076.16	2103.61	4145.29	-1424.46
35.26	297.892	3884.89	2531.21	2396.63	-805.406
35.28	292.511	1526.31	-166.279	340.425	-1559.17
35.3	287.243	412.458	3114.49	1625.26	-3776.05
35.32	282.083	3451.34	2656.07	4914.56	-700.81
35.34	277.031	2695.61	4039.69	21.2826	-1129.71
35.36	272.084	1902.17	1485.46	1973.16	-1558.7
35.38	267.242	1974.12	3229.74	2949.3	89.3664
35.4	262.502	3615.89	1975.41	475.208	-610.727
35.42	257.863	2221.61	3159.21	77.9205	-1599.9
35.44	253.322	1819.13	658.058	2028.39	-3275.52
35.46	248.879	-210.562	3611.42	1829.16	-1013.67
35.48	244.531	2309.78	3493.97	3634.54	-1388.98
35.5	240.277	3871.18	88.9741	346.136	-915.456
35.52	236.116	3371.85	4269.85	-52.5733	-1272.87
35.54	232.045	1751.01	1081.14	3323.48	-2605.72
35.56	228.063	1338.66	3654.04	3430.08	-705.528
35.58	224.169	3453.34	1747.33	158.868	-2074.66
35.6	220.36	1881.66	4229.52	1059.84	-2540.77
35.62	216.637	-71.0229	2828.15	1075.63	-225.391
35.64	212.996	1388.34	3684.38	2825.25	482.382
35.66	209.437	1310.71	1686.61	1179.07	-1410.87
35.68	205.957	1213.3	2343.82	1844.76	-938.065
35.7	202.557	2956.5	833.407	1751.77	-519.52
35.72	199.233	1771.89	1418.06	1279.42	-227.487
35.74	195.986	1560.89	918.843	4274.98	-2066.86
35.76	192.812	1275.9	2532.77	3025.91	-2316.85
35.78	189.712	1115.62	2719.66	1379.48	-3271.33
35.8	186.684	953.674	2852.25	3580.32	-71.591
35.82	183.725	1512.62	2605.43	1048.91	-2868.56
35.84	180.836	2051.95	1744.4	2545.44	42.0352
35.86	178.015	2987.16	2310.18	2055.2	-3802.69
35.88	175.26	1645.12	2659.15	1962.44	534.675
35.9	172.571	1313.17	3748.58	-225.407	-4122.99
35.92	169.946	1088.29	5253.39	3619.64	-3705.26
35.94	167.383	67.4147	3651.44	890.234	360.958
35.96	164.883	1501.79	170.987	1845.68	1031.42
35.98	162.443	912.063	5504.82	1536.98	-2940.16
36	160.063	682.493	3270.58	1535.55	-174.634
36.02	157.741	2781.91	2661.92	1245.37	-1129.97
36.04	155.476	1051.19	1691.99	1190.25	-1868.64
36.06	153.268	1017.39	1372.3	2526.2	-945.651
36.08	151.115	2481.9	1901.53	2435.53	1079.06
36.1	149.017	802.793	3189.38	1189.2	-1773.08
36.12	146.972	459.547	2219.48	-345.783	-344.548
36.14	144.98	729.733	1881.79	1659.77	-2167.27
36.16	143.04	60.0615	1742.81	2636.15	-1949.04
36.18	141.151	-2019.02	2344.42	1282.9	-303.961
36.2	139.312	850.409	2042.98	1971.09	1178.49
36.22	137.522	-1807.63	2897.58	221.327	-608.362
36.24	135.782	-582.697	3968.99	1831.57	332.103
36.26	134.09	-875.323	4480.55	2069.56	-1743.87
36.28	132.445	-644.427	1506.21	2958.28	-713.221
36.3	130.849	1663.4	880.034	1824.55	2250.02
36.32	129.299	-959.914	2836.85	2009.88	-169.32
36.34	127.796	968.332	783.979	-983.197	644.404
36.36	126.341	1776.68	4276.31	2147.31	103.408
36.38	124.932	-322.979	778.71	2803.81	86.1553
36.4	123.57	3104.45	1670.35	4273.61	-942.636
36.42	122.255	-1379.22	5614.64	1047.74	-905.819
36.44	120.989	2987.75	2388.41	2879.76	34.0483
36.46	119.771	-1983.18	3154.07	2165.5	-1175.54
36.48	118.603	-1065.55	1626.01	1903.27	-759.585
36.5	117.486	2923	3692.49	720.325	-759.118
36.52	116.421	861.141	4657.37	3240.58	180.525
36.54	115.411	461.468	4647.08	2022.42	-1336.34
36.56	114.456	1705.98	2614.04	298.962	3107.25
36.58	113.561	910.048	3615.65	3543.03	976.168
36.6	112.728	530.189	3515.68	2199.73	1175.05
36.62	111.96	3311.91	2856.02	5011.15	-3015.23
36.64	111.262	-173.187	3749.93	1844.41	272.175
36.66	110.637	677.451	2115.39	1694.45	-107.09
36.68	110.092	2215.32	3334.92	3549.78	1536.55
36.7	109.632	-400.172	2965.25	2136.26	2132.54
36.72	109.264	362.943	3607.32	2222.27	488.778
36.74	108.995	1488.34	4701.22	719.187	145.436
36.76	108.835	-419.606	3248.64	2305.1	271.662
36.78	108.791	2044.61	3295.52	1073.67	578.461
36.8	108.875	1638.11	4390.3	3256.33	54.3538
36.82	109.098	564.522	2053.59	20.6986	2673.01
36.84	109.472	-580.075	4304.98	2872.34	396.783
36.86	110.013	1166.55	2853.95	1913.2	4821.57
36.88	110.735	-1059.17	2992.74	2724.47	2743.93
36.9	111.654	-682.583	2698.37	2235.57	-236.863
36.92	112.79	833.316	1717.99	3372.58	1839.7
36.94	114.162	1230.8	4187.85	2360.48	1026.28
36.96	115.791	-31.9618	5357.59	1565.42	1441.05
36.98	117.7	2048.29	4288.01	1402.82	320.481
37	119.916	3172.8	3020.13	3606.63	662.909
37.02	122.463	1896.63	1788.77	3715.5	-277.117
37.04	125.371	2374.12	5019.15	501.188	11.0418
37.06	128.669	1607	4601.37	2272.28	3297.48
37.08	132.391	1582.12	6712.67	2833.46	2429.58
37.1	136.569	818.446	4182.39	1516.41	1850.63
37.12	141.241	-322.753	4452.13	3035.34	-751.314
37.14	146.442	3378.53	3584.34	382.141	2065.35
37.16	152.213	759.916	1669.33	3364.54	1955.9
37.18	158.594	-574.383	1795.72	2951.47	1575.49
37.2	165.626	1326.38	2681.09	4760.23	-340.246
37.22	173.355	718.481	2934.68	2884.51	1320.29
37.24	181.823	546.089	3333.13	1695.33	2041.56
37.26	191.077	-292.549	3497.15	2005.49	1968.05
37.28	201.161	2519.46	2451.38	1358.52	3827.16
37.3	212.124	673.564	3428.94	3240.41	-364.577
37.32	224.01	3363.44	2835.46	2539.56	2253.08
37.34	236.867	2840.46	1592.12	2561.35	3190.92
37.36	250.739	-245.103	2715.28	2167.84	2015.46
37.38	265.671	410.487	2213.21	3020.75	2917.11
37.4	281.706	598.786	3842.84	2374.63	2265.38
37.42	298.884	807.509	3142.82	4437.94	4973.19
37.44	317.245	241.96	3328.19	1118.84	4664.58
37.46	336.822	1864.37	3459.74	4374.46	3127.72
37.48	357.649	328.383	3808.4	2915.95	4336.28
37.5	379.754	926.246	6053.93	3932.03	2022.69
37.52	403.159	1508.6	3567.53	5201.07	2400.33
37.54	427.882	2165.8	3212.82	2171.38	4529.97
37.56	453.938	3620.36	4953.67	1760.77	2920.72
37.58	481.331	688.498	2522.51	2849.36	4111.07
37.6	510.062	2961.24	4571.11	2800.09	3549.37
37.62	540.122	1768.8	3423.05	3455.28	3475.32
37.64	571.497	543.018	4388.61	4525.93	3690.24
37.66	604.163	1054.03	3855.36	4097.44	3887.08
37.68	638.087	3103.14	4640.98	2693.61	3668.46
37.7	673.229	1380.05	1814.5	3944.93	4154.24
37.72	709.539	2549.63	3865.15	1710.25	5254.11
37.74	746.957	1464.13	3188.75	4785.84	3156.96
37.76	785.413	2675.17	2151.44	4375.42	2775.69
37.78	824.828	-1746.58	2125.94	1761.39	3026.58
37.8	865.114	2413.73	1396.34	4222.79	2591.08
37.82	906.172	4752.28	1118.63	4354.15	4467.52
37.84	947.893	1909.45	3947.94	2209.62	2894.06
37.86	990.16	604.31	2749.72	3298.17	4463.41
37.88	1032.85	493.645	3701.21	3483.55	3088.6
37.9	1075.82	565.924	3605.42	3560.48	5380.39
37.92	1118.93	-1599.23	692.258	3438.66	4312.6
37.94	1162.03	1421.69	1283.47	3515.44	4165.97
37.96	1204.97	3469.44	2723.92	1352.42	3278.77
37.98	1247.57	1238.6	4851.05	2548.87	4721.57
38	1289.68	454.827	2372.65	1884.82	2588.05
38.02	1331.11	-471.395	3127.68	3044.95	5927.35
38.04	1371.69	1530.45	2221.31	1730.47	5437.45
38.06	1411.23	662.38	1983.55	2402.73	4586.3
38.08	1449.57	1403.75	3967.74	3833.51	4945.31
38.1	1486.52	1207.75	3044.23	3620.54	4617.93
38.12	1521.89	905.203	1651.4	4689.89	3929.3
38.14	1555.52	2121.65	728.5	3158.2	4360.52
38.16	1587.23	3683.01	1702.42	1879.28	3057.75
38.18	1616.86	2428.35	2875.33	3851.46	3434.75
38.2	1644.23	-594.752	3163.49	3186.47	3378.26
38.22	1669.22	-1015.32	2079.23	4092.8	3592.68
38.24	1691.66	1889.1	652.075	1874.28	4728.27
38.26	1711.44	2663.69	2368.03	2274.68	2955.84
38.28	1728.44	1127.77	1393.02	5095.32	3332.8
38.3	1742.56	496.377	2061.95	871.63	2337.03
38.32	1753.71	2033.8	3778.78	2030.37	2695.91
38.34	1761.82	1603.77	1413.84	2358.16	2765.79
38.36	1766.59	2945.11	3347.99	1132.52	2817.6
38.38	1766.15	1921.53	2428.6	2182.61	4711.75
38.4	1760.17	14.0847	1256.62	2799.13	1530.43
38.42	1748.73	-555.624	2866.49	2024.77	1871.22
38.44	1731.98	-600.439	2959.42	2713.35	3404.11
38.46	1709.95	909.135	2131.45	1505.32	3690.72
38.48	1681.99	884.426	2405.56	2518.85	4320.49
38.5	1648.26	842.608	3149.55	3098.79	3685.92
38.52	1609.15	2409.23	4778.87	2197.55	3069.41
38.54	1565.09	364.283	2525.09	1531.04	1333.04
38.56	1516.56	1173.97	3558.89	2652.58	2125.37
38.58	1464.06	-237.211	1666.89	2852.88	3802.75
38.6	1408.15	-563.94	1129.81	2005.47	5209.2
38.62	1349.38	211.801	5469.79	3632.5	4646.87
38.64	1288.33	4618.67	2549.04	3417.1	3741.36
38.66	1225.56	-1684.73	1759.88	2244.33	5111.69
38.68	1161.64	-311.172	1133.55	2552.56	3953.32
38.7	1097.12	-1646.44	3433.54	1632.48	3300.69
38.72	1032.51	1100.79	1958.79	1886.35	2900.94
38.74	968.305	-125.248	2326.64	4849.47	5481.44
38.76	904.965	148.233	1881.95	2068.73	3221.3
38.78	842.904	-83.7122	2521.24	913.506	2640.94
38.8	782.494	2375.87	1968.67	3099.69	1482.59
38.82	724.059	862.007	2915.52	2034.61	3467.07
38.84	667.877	-2168.9	647.543	1890.61	3771.77
38.86	614.178	-340.959	2461.86	409.934	2739.89
38.88	563.145	-48.2139	2108.96	2559.66	3712.91
38.9	514.915	1581.17	3273.53	428.582	4902.68
38.92	469.579	-1467.55	2523.74	49.4458	4322.37
38.94	427.19	1010.71	2894.05	2614.36	3091.84
38.96	387.763	-250.005	1657.06	1223.58	2872.79
38.98	351.276	1595.83	-85.4289	2957.47	2455.08
39	317.679	497.351	484.268	3083.75	1766.44
39.02	286.896	-1089.04	4901.44	2884.82	4906.99
39.04	258.828	2652.62	2527.46	4275.29	4218.37
39.06	233.357	2366.1	2610.17	517.964	4342.57
39.08	210.352	3144.88	3831.03	1691.52	1125.28
39.1	189.671	1809.97	2234.41	3930.67	3687.89
39.12	171.163	4899.82	1884.3	1527.77	4805.55
39.14	154.677	944.927	2527.84	1418.68	4604.68
39.16	140.056	222.608	2467.17	1580.44	4728.95
39.18	127.146	962.724	2370.6	965.45	4437.8
39.2	115.796	1070.02	3195.41	3059.71	2828.14
39.22	105.861	1176.63	3117.34	2372.31	3259.51
39.24	97.2007	2871.97	3093.66	2208.64	6418.29
39.26	89.6821	-526.998	2853.45	1647.53	3020.53
39.28	83.1811	1997.59	861.42	3380.23	742.633
39.3	77.5819	3184.73	1922.1	2222.91	4371.08
39.32	72.7776	1643.64	3308.12	1336.45	4730.3
39.34	68.6705	2666.52	3628.67	4965.44	3807.13
39.36	65.1713	21.9657	3371.43	2651.92	3353.6
39.38	62.1999	1350.26	1705.55	2578.02	2484.65
39.4	59.6842	763.148	3995.49	1763.5	4180.56
39.42	57.5602	1909.2	3359.55	1906.2	3672.9
39.44	55.7709	1663.68	1983.26	2970	3418.14
39.46	22.193	2898.46	643.298	2137.19	3199.53
39.48	21.006	1856.64	1398.74	1304.31	3938.23
39.5	20.0222	1355.91	926.143	-630.438	1552.21
39.52	3.27422	3744.38	3271.44	2040.59	4747.41
39.54	2.64084	2465.47	2636.66	828.183	2469.81
39.56	2.12556	1492.89	1080.91	4095.11	3262.81
39.58	1.70795	194.455	1584.43	606.73	3188.84
39.6	1.37078	3121.84	1437.89	2356.3	6203.53
39.62	1.09952	2399.97	1472.17	2570.51	6274.12
39.64	0.88205	2562.43	3204.46	4067.06	3165.8
39.66	0.70829	881.868	1794.12	1029.94	5331.66
39.68	0.56987	67.6025	4466.01	4477.06	3523.87
39.7	0.45993	2359.35	2586.41	2234.53	3233.33
39.72	0.37282	3151.28	4030.42	335.108	3538.88
39.74	0.30394	330.117	2566.6	1036.57	1550.56
39.76	0.24957	2547.65	3432.97	2821.69	6245.27
39.78	0.2067	4150.43	976.069	2439.28	3444.22
39.8	0.17289	2826.52	632.613	4170.07	4707.19
39.82	0.14622	2134.16	3107.02	1674.25	4814.21
39.84	0.12515	6137.35	1716.29	2574.04	3638.85
39.86	0.10844	2319.03	3215.67	2931.9	3944.63
39.88	0.09514	252.147	4119.16	1772.47	5189.67
39.9	0.08448	1616.49	3559.78	2292.75	5387.14
39.92	0.07587	1661.72	2838	2289.16	2207.03
39.94	0.06885	1363.21	2134.44	2700.94	3777.29
39.96	0.06307	4586.27	5260.21	204.634	525.005
39.98	0.05824	493.603	3382.91	1790.31	3251.32
40	0.05414	2035.8	2481.13	2219.94	4568.84

## Sheet: Fig. 2g
Mol Fraction of MA (FMA)	CAH of Water, Δθ [º]	Std. dev.	CAH of EtOH, Δθ [º]	Std. dev.	Rq, [nm]	Std. dev.	SFE, [mN m^-1]	Std. dev.
0.13	20.2967	0.30643	9.55667	0.57735	48.8	3.70405	20.8	0.807279
0.27	22.63	0.60748	11.7967	0.12288	22.0667	3.50048	22.25	0.594054
0.48	24.4167	0.99284	16.1633	0.29143	3.15	0.27839	24.3967	0.292973
0.59	29.8633	0.65851	20.0733	1.36647	0.52333	0.10693	32.1167	0.248261

## Sheet: Fig. 2h
	CAH, Δθ [º]	Std. dev.	SCA, Δθ [º]	Std. dev.
Decane	8.63333	0.57133	22.2667	0.217
Dodecane	9.95333	0.30137	29.7167	0.13225
Diiodomethane	8.46333	0.32724	63.43	0.72572
Ethanol	11.7967	0.97387	32.3533	0.1819
1-Propanol	11.25	0.78617	33.8733	0.22455
1-Hexanol	11.28	0.55612	37.3867	0.12658
DMF	14.37	0.30692	63.8933	0.56222
DMSO	15.4567	0.66735	71.5233	0.68241
Water	22.63	0.75794	112.95	1.27345

## Sheet: Fig. 3d
Unmodified								Modified
	Original Peak (Sum)	Peak Fit 1	Peak Fit 2	Peak Fit 3	Peak Fit 4	Peak Fit 5			Original Peak (Sum)	Peak Fit 1	Peak Fit 2	Peak Fit 3	Peak Fit 4
Binding Energy, [eV]	Intensity (arb. units)	Intensity (arb. units)	Intensity (arb. units)	Intensity (arb. units)	Intensity (arb. units)	Intensity (arb. units)		Binding Energy, [eV]	Intensity (arb. units)	Intensity (arb. units)	Intensity (arb. units)	Intensity (arb. units)	Intensity (arb. units)
291.922	577.753	548.986	543.395	538.221	539.273	557.878		292.028	400.701	365.625	399.892	365.625	366.434
291.797	579.364	548.238	542.464	537.094	538.207	558.73		291.903	401.965	365.625	401.094	365.625	366.497
291.672	581.327	547.512	541.547	535.97	537.148	559.891		291.778	403.318	365.642	402.376	365.642	366.585
291.547	583.715	546.81	540.643	534.847	536.097	561.428		291.653	404.773	365.683	403.751	365.683	366.704
291.422	586.624	546.134	539.755	533.727	535.055	563.435		291.528	406.336	365.748	405.224	365.748	366.86
291.297	590.197	545.485	538.884	532.609	534.023	566.048		291.403	407.972	365.795	406.758	365.795	367.008
291.172	594.658	544.866	538.031	531.495	533.001	569.488		291.278	409.696	365.829	408.366	365.829	367.159
291.047	600.395	544.279	537.198	530.383	531.993	574.135		291.153	411.563	365.897	410.099	365.897	367.361
290.922	608.09	543.726	536.385	529.275	530.998	580.668		291.028	413.552	365.966	411.933	365.966	367.586
290.797	618.945	543.211	535.597	528.17	530.018	590.281		290.903	415.682	366.044	413.882	366.044	367.844
290.672	634.975	542.737	534.833	527.07	529.057	604.981		290.778	417.922	366.081	415.907	366.081	368.096
290.547	659.317	542.307	534.098	525.974	528.115	627.897		290.653	420.359	366.139	418.08	366.139	368.417
290.422	696.394	541.926	533.392	524.884	527.196	663.441		290.528	423.027	366.204	420.397	366.204	368.834
290.297	751.689	541.596	532.721	523.799	526.304	717.084		290.403	426.039	366.272	422.866	366.272	369.446
290.172	830.877	541.324	532.086	522.72	525.442	794.491		290.278	429.709	366.35	425.507	366.35	370.552
290.047	938.229	541.115	531.491	521.649	524.614	899.917		290.153	434.756	366.393	428.291	366.393	372.858
289.922	1074.44	540.973	530.941	520.585	523.828	1034.04		290.028	442.942	366.41	431.244	366.41	378.108
289.797	1234.29	540.908	530.441	519.53	523.088	1191.62		289.903	457.924	366.467	434.448	366.467	389.942
289.672	1404.23	540.925	529.996	518.486	522.404	1359.09		289.778	486.029	366.433	437.796	366.433	414.665
289.547	1560.3	541.034	529.612	517.453	521.787	1512.45		289.653	537.261	366.383	441.387	366.383	462.257
289.422	1668.77	541.244	529.296	516.433	521.249	1617.95		289.528	624.036	366.218	445.146	366.218	545.108
289.297	1697.34	541.566	529.057	515.428	520.809	1643.25		289.403	758.04	366.047	449.214	366.047	674.873
289.172	1636.63	542.013	528.904	514.44	520.498	1578.93		289.278	943.448	365.748	453.504	365.749	855.692
289.047	1508.28	542.599	528.849	513.473	520.37	1446.51		289.153	1170.12	365.371	458.102	365.372	1077.38
288.922	1347.67	543.341	528.904	512.528	520.542	1281.24		289.028	1409.29	364.855	462.995	364.858	1311.15
288.797	1185.31	544.258	529.084	511.61	521.272	1113.34		288.903	1617.08	364.174	468.207	364.183	1513.03
288.672	1041.21	545.37	529.41	510.724	523.128	962.205		288.778	1746.53	363.483	473.95	363.51	1636.02
288.547	926.374	546.705	529.908	509.876	527.286	837.599		288.653	1764.91	362.824	480.332	362.902	1647.29
288.422	845.621	548.291	530.611	509.077	536.019	741.995		288.528	1668.91	362.089	487.312	362.292	1543.36
288.297	800.597	550.163	531.571	508.343	553.341	672.92		288.403	1486.85	361.503	495.185	362.002	1352.35
288.172	792.757	552.361	532.867	507.714	585.639	625.287		288.278	1264.77	360.963	503.898	362.108	1119.87
288.047	825.633	554.935	534.627	507.277	641.914	593.361		288.153	1049.43	360.891	513.875	363.343	891.998
287.922	905.488	557.941	537.059	507.24	733.048	572.052		288.028	874.159	361.389	525.102	366.278	700.905
287.797	1039.83	561.447	540.503	508.08	869.533	557.489		287.903	754.468	362.875	537.654	371.924	560.283
287.672	1233.88	565.537	545.504	510.812	1057.57	547.048		287.778	691.301	366.48	551.898	381.931	468.378
287.547	1486.11	570.311	552.91	517.467	1294.28	539.103		287.653	677.604	373.814	567.982	397.928	414.414
287.422	1784.79	575.895	563.998	531.773	1563.74	532.71		287.528	705.417	387.677	586.185	421.482	385.669
287.297	2107.65	582.45	580.603	559.98	1835.98	527.338		287.403	769.875	412.509	606.955	453.525	371.64
287.172	2425.86	590.198	605.243	611.54	2070.27	522.687		287.278	869.904	454.421	630.61	493.335	365.055
287.047	2712.22	599.482	641.179	699.121	2223.31	518.577		287.153	1007.81	521.714	657.8	538.407	361.882
286.922	2952.53	610.892	692.37	837.263	2261.93	514.893		287.028	1187.65	624.276	689.379	584.151	360.128
286.797	3156.14	625.557	763.256	1039.11	2176.85	511.554		286.903	1413.82	772.323	726.464	624.384	358.831
286.672	3355.57	645.733	858.324	1311.27	1987.3	508.5		286.778	1690.23	974.563	770.991	652.772	357.65
286.547	3591.85	675.901	981.44	1647.95	1731.81	505.683		286.653	2019.51	1235.26	826.354	664.247	356.378
286.422	3896.85	724.621	1134.99	2026.48	1453.99	503.065		286.528	2403.01	1551.35	899.218	656.527	354.925
286.297	4283.23	807.233	1318.94	2406.74	1191.36	500.618		286.403	2842.25	1910.03	1002.75	630.785	353.274
286.172	4745.7	949.168	1529.96	2736.37	968.922	498.314		286.278	3343.07	2287.92	1162.04	591.335	351.493
286.047	5272.24	1188.83	1760.77	2961.37	797.544	496.134		286.153	3923.4	2652.28	1421.55	544.167	349.477
285.922	5860.89	1578.13	1999.94	3040.26	676.262	494.061		286.028	4624.64	2965.21	1853.99	495.377	346.966
285.797	6533.3	2178.07	2232.09	2957.43	596.779	492.08		285.903	5523.11	3190.31	2567.02	450.29	344.082
285.672	7334.16	3046.97	2438.64	2728.8	548.091	490.18		285.778	6732.4	3298.9	3699.45	411.921	340.613
285.547	8311.06	4221.21	2599.52	2396.05	519.826	488.351		285.653	8389.14	3275.89	5401.33	380.886	336.023
285.422	9482.22	5691.68	2696.08	2013.23	503.911	486.583		285.528	10616.1	3123.74	7793.47	356.743	330.359
285.297	10806.4	7383.09	2715.51	1632.65	494.883	484.869		285.403	13462.4	2860.97	10907.6	337.626	323.197
285.172	12166.2	9144.44	2654.94	1294.22	489.439	483.204		285.278	16839.4	2518.32	14625.3	321.162	313.912
285.047	13371.5	10756.6	2522.5	1020.47	485.773	481.582		285.153	20472	2133.28	18635.7	305.707	302.461
284.922	14185.2	11961.5	2334.42	817.011	482.975	479.998		285.028	23883.3	1742.79	22426.3	290.133	288.962
284.797	14382.5	12521.9	2110.55	677.147	480.617	478.448		284.903	26432.1	1377.59	25326.2	273.971	273.792
284.672	13842.8	12310.6	1870.51	587.692	478.506	476.929		284.778	27462.7	1058.73	26659.9	257.226	257.482
284.547	12617.4	11376.7	1631.42	534.117	476.554	475.438		284.653	26609.8	796.806	26052.5	240.322	240.744
284.422	10905.1	9918.07	1406.82	503.78	474.717	473.971		284.528	24044.8	593.458	23674.8	224.061	224.532
284.297	8964.16	8192.9	1206.09	487.264	472.971	472.526		284.403	20361.1	444.252	20126.1	209.809	210.281
284.172	7035.81	6443.5	1034.52	478.349	471.299	471.102		284.278	16250.4	340.461	16107.6	198.196	198.652
284.047	5302.65	4854.53	893.729	473.33	469.69	469.697		284.153	12288	271.785	12205	189.244	189.678
283.922	3871.48	3536.11	782.446	470.189	468.132	468.308		284.028	8856.96	228.532	8810.76	182.743	183.156
283.797	2775.72	2525.88	697.446	467.916	466.62	466.934		283.903	6140.31	202.221	6115.62	177.933	178.325
283.672	1992.35	1805.57	634.462	466.041	465.146	465.575		283.778	4153.2	187.03	4140.51	174.712	175.085
283.547	1465.67	1324.24	588.96	464.357	463.704	464.228		283.653	2798.11	178.389	2791.78	172.416	172.77
283.422	1129.65	1020.18	556.695	462.776	462.292	462.893		283.528	1927.53	173.588	1924.42	170.819	171.157
283.297	923.53	836.315	534.036	461.262	460.905	461.569		283.403	1392.58	170.973	1391.03	169.745	170.068
283.172	799.574	727.823	518.088	459.795	459.539	460.254		283.278	1070.9	169.436	1070.07	168.916	169.224
283.047	724.432	663.54	506.68	458.366	458.192	458.949		283.153	875.607	168.504	875.102	168.293	168.588
282.922	676.958	623.872	498.267	456.97	456.863	457.653		283.028	751.532	167.897	751.168	167.815	168.097
282.797	644.782	597.507	491.799	455.6	455.548	456.364		282.903	666.726	167.462	666.426	167.432	167.701
282.672	621.123	578.359	486.589	454.253	454.247	455.083		282.778	604.029	167.153	603.76	167.142	167.4
282.547	602.435	563.317	482.204	452.926	452.957	453.808		282.653	554.585	166.911	554.333	166.908	167.156
282.422	586.894	550.831	478.376	451.617	451.679	452.539		282.528	513.845	166.686	513.606	166.685	166.923
282.297	573.542	540.111	474.942	450.322	450.409	451.277		282.403	479.409	166.48	479.18	166.48	166.708
282.172	561.842	530.721	471.801	449.04	449.148	450.02		282.278	449.907	166.341	449.687	166.341	166.561
282.047	551.459	522.396	468.889	447.77	447.895	448.767		282.153	424.331	166.203	424.119	166.203	166.415
281.922	542.164	514.95	466.164	446.51	446.649	447.52		282.028	402.034	166.101	401.831	166.101	166.305
281.797	533.784	508.242	463.597	445.259	445.409	446.277		281.903	382.469	166.017	382.272	166.017	166.213
								281.778	365.183	165.921	364.994	165.921	166.11
								281.653	349.888	165.865	349.705	165.865	166.048
								281.528	336.266	165.815	336.089	165.815	165.992
								281.403	324.113	165.8	323.943	165.8	165.971
								281.278	313.174	165.756	313.009	165.756	165.921
								281.153	303.336	165.735	303.177	165.735	165.894
								281.028	294.425	165.698	294.271	165.698	165.852
								280.903	286.337	165.658	286.188	165.658	165.807
								280.778	279.009	165.65	278.864	165.65	165.795
								280.653	272.306	165.625	272.165	165.625	165.765

## Sheet: Fig. 3f
	SCA, θ[º]	Std. dev.	SFE, [mN m^-1]	Std. dev.	Rq, [nm]	Std. dev.
Before Modification	112.867	0.784573	21.9633	0.559186	22.6933	0.433067
Surface Modified	88.1333	0.579272	32.5167	0.673713	21.952	0.868949
After Heating	111.3	0.653197	20.8667	0.590668	20.5013	0.452521

## Sheet: Fig. 3g
FTIR Data
Unmodified			Glu Modified			Heat Treated
Wavenumber (cm-1)			Wavenumber (cm-1)			Wavenumber (cm-1)
2000	99.9908		2000	99.9729		2000	99.9294
1999	99.9734		1999	99.9079		1999	99.9102
1998	99.957		1998	99.8536		1998	99.8909
1997	99.9496		1997	99.8189		1997	99.882
1996	99.9431		1996	99.8038		1996	99.8864
1995	99.9283		1995	99.811		1995	99.9059
1994	99.9063		1994	99.8364		1994	99.9356
1993	99.8884		1993	99.8632		1993	99.9617
1992	99.8833		1992	99.8771		1992	99.9715
1991	99.8818		1991	99.8754		1991	99.964
1990	99.8671		1990	99.8517		1990	99.9448
1989	99.8424		1989	99.7984		1989	99.9212
1988	99.8312		1988	99.7331		1988	99.9062
1987	99.8435		1987	99.7006		1987	99.9135
1986	99.8569		1986	99.729		1986	99.9391
1985	99.8497		1985	99.7974		1985	99.9576
1984	99.8369		1984	99.8612		1984	99.948
1983	99.8506		1983	99.8928		1983	99.9149
1982	99.8934		1982	99.8862		1982	99.8771
1981	99.9379		1981	99.8451		1981	99.8445
1980	99.9698		1980	99.7902		1980	99.817
1979	100.006		1979	99.7635		1979	99.801
1978	100.062		1978	99.7975		1978	99.8133
1977	100.129		1977	99.8815		1977	99.8596
1976	100.183		1976	99.9734		1976	99.9199
1975	100.209		1975	100.041		1975	99.96
1974	100.206		1974	100.073		1974	99.9589
1973	100.184		1973	100.074		1973	99.9273
1972	100.165		1972	100.058		1972	99.9027
1971	100.153		1971	100.044		1971	99.9151
1970	100.128		1970	100.038		1970	99.9566
1969	100.082		1969	100.032		1969	99.9917
1968	100.038		1968	100.027		1968	99.9984
1967	100.019		1967	100.028		1967	99.9921
1966	100.005		1966	100.025		1966	100.003
1965	99.9685		1965	99.9977		1965	100.044
1964	99.921		1964	99.9533		1964	100.1
1963	99.9034		1963	99.925		1963	100.148
1962	99.9283		1962	99.9296		1962	100.16
1961	99.9677		1961	99.9476		1961	100.124
1960	99.9937		1960	99.9553		1960	100.051
1959	100.003		1959	99.9545		1959	99.9761
1958	100		1958	99.9545		1958	99.9341
1957	99.9853		1957	99.9518		1957	99.9365
1956	99.9636		1956	99.9438		1956	99.9727
1955	99.9452		1955	99.9411		1955	100.021
1954	99.9291		1954	99.9509		1954	100.059
1953	99.9083		1953	99.9615		1953	100.071
1952	99.8889		1952	99.9588		1952	100.056
1951	99.8863		1951	99.9449		1951	100.023
1950	99.9023		1950	99.9268		1950	99.9886
1949	99.9219		1949	99.9045		1949	99.9671
1948	99.9364		1948	99.8852		1948	99.9669
1947	99.9498		1947	99.8914		1947	99.9806
1946	99.9641		1946	99.9347		1946	99.9889
1945	99.9735		1945	99.9917		1945	99.9797
1944	99.9783		1944	100.022		1944	99.9633
1943	99.9857		1943	100.009		1943	99.9605
1942	99.9942		1942	99.9717		1942	99.9766
1941	99.9945		1941	99.9378		1941	100.001
1940	99.9882		1940	99.9199		1940	100.028
1939	99.9874		1939	99.9178		1939	100.059
1938	99.9948		1938	99.9224		1938	100.084
1937	100		1937	99.9187		1937	100.08
1936	99.9977		1936	99.8981		1936	100.04
1935	99.9951		1935	99.8698		1935	99.9863
1934	100.001		1934	99.8517		1934	99.9493
1933	100.012		1933	99.8511		1933	99.9442
1932	100.019		1932	99.8617		1932	99.9656
1931	100.016		1931	99.8756		1931	99.9988
1930	100.003		1930	99.8905		1930	100.027
1929	99.9832		1929	99.9047		1929	100.037
1928	99.9668		1928	99.9145		1928	100.029
1927	99.9614		1927	99.915		1927	100.02
1926	99.9635		1926	99.9018		1926	100.027
1925	99.9643		1925	99.8746		1925	100.051
1924	99.9636		1924	99.8435		1924	100.074
1923	99.9676		1923	99.8256		1923	100.077
1922	99.976		1922	99.8286		1922	100.059
1921	99.9832		1921	99.846		1921	100.035
1920	99.9896		1920	99.8705		1920	100.022
1919	99.9985		1919	99.8993		1919	100.025
1918	100.004		1918	99.9243		1918	100.037
1917	99.9973		1917	99.933		1917	100.045
1916	99.987		1916	99.9275		1916	100.043
1915	99.9898		1915	99.9235		1915	100.035
1914	100.008		1914	99.9298		1914	100.022
1913	100.028		1913	99.9404		1913	100.005
1912	100.036		1912	99.9484		1912	99.9873
1911	100.032		1911	99.9577		1911	99.9777
1910	100.025		1910	99.9716		1910	99.9782
1909	100.016		1909	99.981		1909	99.982
1908	100.006		1908	99.977		1908	99.9826
1907	99.9981		1907	99.9671		1907	99.983
1906	99.9952		1906	99.9662		1906	99.9866
1905	99.993		1905	99.977		1905	99.9899
1904	99.983		1904	99.9919		1904	99.9856
1903	99.9726		1903	100.006		1903	99.9713
1902	99.962		1902	100.02		1902	99.9523
1901	99.958		1901	100.034		1901	99.9368
1900	99.9669		1900	100.044		1900	99.9316
1899	99.9865		1899	100.048		1899	99.9423
1898	100.002		1898	100.047		1898	99.9676
1897	100		1897	100.037		1897	99.9948
1896	99.9795		1896	100.023		1896	100.006
1895	99.9515		1895	100.009		1895	99.9946
1894	99.9235		1894	100.002		1894	99.9723
1893	99.8966		1893	99.9986		1893	99.956
1892	99.8731		1892	100		1892	99.9553
1891	99.8566		1891	100.008		1891	99.9625
1890	99.8442		1890	100.021		1890	99.9622
1889	99.8281		1889	100.026		1889	99.9474
1888	99.8061		1888	100.016		1888	99.9276
1887	99.7806		1887	100		1887	99.9161
1886	99.7482		1886	99.9895		1886	99.913
1885	99.7032		1885	99.9815		1885	99.9075
1884	99.646		1884	99.9685		1884	99.8907
1883	99.583		1883	99.9472		1883	99.8632
1882	99.5174		1882	99.918		1882	99.8307
1881	99.4479		1881	99.8808		1881	99.7977
1880	99.3732		1880	99.8389		1880	99.7656
1879	99.2907		1879	99.8018		1879	99.7339
1878	99.1949		1878	99.7755		1878	99.6993
1877	99.084		1877	99.7551		1877	99.657
1876	98.9628		1876	99.7314		1876	99.6053
1875	98.8359		1875	99.7014		1875	99.5439
1874	98.7034		1874	99.6658		1874	99.4732
1873	98.5659		1873	99.6213		1873	99.3967
1872	98.4263		1872	99.5618		1872	99.3205
1871	98.2813		1871	99.4838		1871	99.247
1870	98.1179		1870	99.3885		1870	99.1707
1869	97.9301		1869	99.2861		1869	99.0848
1868	97.7382		1868	99.1958		1868	98.9943
1867	97.5708		1867	99.1311		1867	98.9165
1866	97.4376		1866	99.0866		1866	98.8616
1865	97.3315		1865	99.0457		1865	98.8212
1864	97.2412		1864	98.9981		1864	98.7797
1863	97.1601		1863	98.9477		1863	98.7314
1862	97.0897		1862	98.9034		1862	98.6843
1861	97.0392		1861	98.8668		1861	98.6515
1860	97.0169		1860	98.8358		1860	98.6394
1859	97.0216		1859	98.8141		1859	98.643
1858	97.043		1858	98.8065		1858	98.6514
1857	97.0688		1857	98.807		1857	98.6563
1856	97.0917		1856	98.8047		1856	98.658
1855	97.1091		1855	98.7982		1855	98.6627
1854	97.1198		1854	98.7935		1854	98.6724
1853	97.1233		1853	98.791		1853	98.6807
1852	97.124		1852	98.7862		1852	98.6809
1851	97.1308		1851	98.7802		1851	98.6765
1850	97.1503		1850	98.777		1850	98.6751
1849	97.1817		1849	98.7739		1849	98.6769
1848	97.2171		1848	98.764		1848	98.6805
1847	97.2489		1847	98.7505		1847	98.692
1846	97.2763		1846	98.7459		1846	98.7205
1845	97.3083		1845	98.7569		1845	98.7624
1844	97.363		1844	98.779		1844	98.7988
1843	97.452		1843	98.8091		1843	98.8197
1842	97.5672		1842	98.8519		1842	98.8408
1841	97.6954		1841	98.9067		1841	98.8782
1840	97.8341		1840	98.9656		1840	98.9315
1839	97.9867		1839	99.0241		1839	98.9956
1838	98.1522		1838	99.0844		1838	99.0672
1837	98.3216		1837	99.1478		1837	99.144
1836	98.4862		1836	99.212		1836	99.223
1835	98.6432		1835	99.2761		1835	99.3002
1834	98.7899		1834	99.3397		1834	99.371
1833	98.9228		1833	99.3994		1833	99.4326
1832	99.0446		1832	99.4531		1832	99.4868
1831	99.1614		1831	99.507		1831	99.5388
1830	99.2695		1830	99.57		1830	99.5854
1829	99.3588		1829	99.6346		1829	99.6186
1828	99.4338		1828	99.6852		1828	99.648
1827	99.5107		1827	99.7191		1827	99.6924
1826	99.5951		1826	99.7426		1826	99.7518
1825	99.675		1825	99.7624		1825	99.8078
1824	99.7399		1824	99.7831		1824	99.8468
1823	99.7915		1823	99.808		1823	99.8766
1822	99.8331		1822	99.8366		1822	99.9093
1821	99.8656		1821	99.8643		1821	99.9413
1820	99.896		1820	99.89		1820	99.9638
1819	99.933		1819	99.9188		1819	99.9765
1818	99.9637		1818	99.9533		1818	99.9745
1817	99.9886		1817	99.9862		1817	99.9759
1816	100		1816	100		1816	99.976
1815	100.009		1815	100.02		1815	99.9819
1814	100.018		1814	100.04		1814	99.9986
1813	100.014		1813	100.056		1813	100.02
1812	99.9909		1812	100.063		1812	100.036
1811	99.9561		1811	100.065		1811	100.042
1810	99.9148		1810	100.069		1810	100.037
1809	99.8637		1809	100.071		1809	100.028
1808	99.8046		1808	100.068		1808	100.018
1807	99.7391		1807	100.06		1807	100.005
1806	99.6528		1806	100.051		1806	99.9847
1805	99.5236		1805	100.035		1805	99.9482
1804	99.3448		1804	100.009		1804	99.8944
1803	99.1178		1803	99.9702		1803	99.8276
1802	98.8263		1802	99.9087		1802	99.7439
1801	98.4518		1801	99.8102		1801	99.6266
1800	98.0033		1800	99.6729		1800	99.4661
1799	97.4942		1799	99.5114		1799	99.2672
1798	96.9101		1798	99.3341		1798	99.0316
1797	96.2369		1797	99.1353		1797	98.7535
1796	95.4895		1796	98.907		1796	98.4316
1795	94.656		1795	98.6331		1795	98.0641
1794	93.6372		1794	98.2676		1794	97.6271
1793	92.3117		1793	97.7524		1793	97.0817
1792	90.7328		1792	97.1014		1792	96.431
1791	89.1473		1791	96.4292		1791	95.7447
1790	87.7245		1790	95.8226		1790	95.0882
1789	86.4538		1789	95.2756		1789	94.4726
1788	85.2592		1788	94.7404		1788	93.8802
1787	84.0759		1787	94.1796		1787	93.3027
1786	82.9095		1786	93.6024		1786	92.7629
1785	81.8762		1785	93.079		1785	92.3081
1784	81.1133		1784	92.6872		1784	91.9733
1783	80.6573		1783	92.4528		1783	91.7715
1782	80.499		1782	92.3768		1782	91.7323
1781	80.6621		1781	92.4657		1781	91.8878
1780	81.1406		1780	92.7007		1780	92.2062
1779	81.8663		1779	93.0389		1779	92.6079
1778	82.8015		1778	93.4648		1778	93.0598
1777	83.9484		1777	93.9809		1777	93.5743
1776	85.2432		1776	94.5508		1776	94.1308
1775	86.5976		1775	95.1257		1775	94.6992
1774	88.0659		1774	95.7279		1774	95.3254
1773	89.7893		1773	96.421		1773	96.091
1772	91.62		1772	97.1476		1772	96.9079
1771	93.1779		1771	97.7588		1771	97.5682
1770	94.4024		1770	98.2459		1770	98.055
1769	95.5054		1769	98.691		1769	98.4979
1768	96.5592		1768	99.1042		1768	98.9372
1767	97.4623		1767	99.4396		1767	99.3061
1766	98.1643		1766	99.6915		1766	99.5655
1765	98.7285		1765	99.8834		1765	99.7521
1764	99.1974		1764	99.999		1764	99.8967
1763	99.5578		1763	100		1763	100
1762	99.8154		1762	99.8968		1762	100.03
1761	100.001		1761	99.7436		1761	100.003
1760	100.099		1760	99.5407		1760	99.9169
1759	100.066		1759	99.2357		1759	99.7591
1758	99.9238		1758	98.791		1758	99.5256
1757	99.6862		1757	98.2145		1757	99.2219
1756	99.3748		1756	97.562		1756	98.8522
1755	98.9827		1755	96.8955		1755	98.4302
1754	98.5158		1754	96.2148		1754	97.9712
1753	97.9476		1753	95.4334		1753	97.4585
1752	97.1784		1752	94.4187		1752	96.8355
1751	96.1342		1751	93.1235		1751	96.0625
1750	94.8949		1750	91.6692		1750	95.1823
1749	93.5752		1749	90.1805		1749	94.2665
1748	92.191		1748	88.6836		1748	93.3295
1747	90.7411		1747	87.1892		1747	92.3584
1746	89.2503		1746	85.7057		1746	91.3603
1745	87.7069		1745	84.1948		1745	90.3426
1744	86.0819		1744	82.6277		1744	89.3037
1743	84.4201		1743	81.0587		1743	88.2553
1742	82.7953		1742	79.543		1742	87.226
1741	81.1788		1741	78.0208		1741	86.2364
1740	79.5209		1740	76.4368		1740	85.2908
1739	77.9772		1739	74.9594		1739	84.4022
1738	76.7879		1738	73.8191		1738	83.5932
1737	75.9494		1737	72.9963		1737	82.885
1736	75.2234		1736	72.2497		1736	82.3085
1735	74.311		1735	71.296		1735	81.9295
1734	73.2384		1734	70.1799		1734	81.7486
1733	72.4366		1733	69.3541		1733	81.6086
1732	72.044		1732	68.9524		1732	81.4332
1731	71.8552		1731	68.7634		1731	81.3015
1730	71.7569		1730	68.6574		1730	81.2793
1729	71.7657		1729	68.6415		1729	81.369
1728	71.9044		1728	68.7436		1728	81.5264
1727	72.1488		1727	68.9472		1727	81.7242
1726	72.4932		1726	69.2409		1726	81.9895
1725	72.9727		1725	69.6484		1725	82.3714
1724	73.596		1724	70.1802		1724	82.8714
1723	74.3032		1723	70.7831		1723	83.4015
1722	75.0299		1722	71.3894		1722	83.8615
1721	75.7893		1721	72.0002		1721	84.255
1720	76.6633		1720	72.6839		1720	84.7033
1719	77.7604		1719	73.533		1719	85.3908
1718	79.1302		1718	74.5957		1718	86.3976
1717	80.635		1717	75.7732		1717	87.4954
1716	82.0741		1716	76.9074		1716	88.4064
1715	83.4036		1715	77.9514		1715	89.1313
1714	84.6625		1714	78.9278		1714	89.7644
1713	85.8716		1713	79.8657		1713	90.3368
1712	87.0486		1712	80.7955		1712	90.8677
1711	88.2064		1711	81.7323		1711	91.3863
1710	89.3298		1710	82.6675		1710	91.9028
1709	90.3843		1709	83.5878		1709	92.3965
1708	91.3745		1708	84.5127		1708	92.8685
1707	92.3586		1707	85.4981		1707	93.3737
1706	93.3513		1706	86.5588		1706	93.9381
1705	94.2394		1705	87.5749		1705	94.4605
1704	94.9186		1704	88.4089		1704	94.8259
1703	95.4381		1703	89.0893		1703	95.0738
1702	95.9342		1702	89.7859		1702	95.3494
1701	96.5205		1701	90.6946		1701	95.7955
1700	97.1369		1700	91.735		1700	96.3214
1699	97.5945		1699	92.5616		1699	96.6728
1698	97.8666		1698	93.1509		1698	96.8683
1697	98.0798		1697	93.7328		1697	97.0819
1696	98.3329		1696	94.4257		1696	97.3772
1695	98.6025		1695	95.0938		1695	97.6608
1694	98.8064		1694	95.592		1694	97.8435
1693	98.9325		1693	95.9661		1693	97.9606
1692	99.0339		1692	96.3228		1692	98.0686
1691	99.1539		1691	96.7206		1691	98.1948
1690	99.2797		1690	97.1394		1690	98.3325
1689	99.3732		1689	97.5128		1689	98.4516
1688	99.4317		1688	97.8074		1688	98.5376
1687	99.4827		1687	98.0496		1687	98.6115
1686	99.5435		1686	98.2938		1686	98.7098
1685	99.6083		1685	98.6051		1685	98.8802
1684	99.6689		1684	98.9754		1684	99.0886
1683	99.72		1683	99.2733		1683	99.2185
1682	99.7533		1682	99.4594		1682	99.2791
1681	99.7726		1681	99.5919		1681	99.3274
1680	99.7952		1680	99.7125		1680	99.3726
1679	99.8313		1679	99.8261		1679	99.4169
1678	99.8716		1678	99.9194		1678	99.4615
1677	99.9073		1677	100		1677	99.5155
1676	99.9456		1676	100.071		1676	99.5924
1675	99.9889		1675	100.146		1675	99.6774
1674	100.014		1674	100.192		1674	99.7319
1673	100.006		1673	100.192		1673	99.7526
1672	99.9847		1672	100.167		1672	99.7693
1671	99.9792		1671	100.143		1671	99.8011
1670	99.9901		1670	100.121		1670	99.8429
1669	99.9974		1669	100.083		1669	99.8713
1668	99.9976		1668	100.038		1668	99.885
1667	100		1667	100		1667	99.9022
1666	99.997		1666	99.9731		1666	99.9245
1665	99.9887		1665	99.9354		1665	99.9455
1664	99.9836		1664	99.8914		1664	99.9674
1663	99.9899		1663	99.8538		1663	99.9902
1662	99.9965		1662	99.8199		1662	100.004
1661	99.9907		1661	99.7794		1661	100.007
1660	99.9821		1660	99.7386		1660	100.009
1659	99.9835		1659	99.7078		1659	100.023
1658	99.9908		1658	99.684		1658	100.019
1657	99.9922		1657	99.659		1657	100.001
1656	99.986		1656	99.6345		1656	99.9809
1655	99.9813		1655	99.614		1655	99.9774
1654	99.977		1654	99.5816		1654	100.011
1653	99.9627		1653	99.526		1653	100.048
1652	99.9505		1652	99.4869		1652	100.029
1651	99.9448		1651	99.4905		1651	100.007
1650	99.9339		1650	99.5068		1650	100.006
1649	99.9204		1649	99.5071		1649	99.9983
1648	99.9124		1648	99.4923		1648	99.9889
1647	99.9149		1647	99.4819		1647	99.9916
1646	99.9238		1646	99.4737		1646	99.994
1645	99.9287		1645	99.455		1645	99.9869
1644	99.9407		1644	99.435		1644	99.9792
1643	99.9423		1643	99.4211		1643	99.9689
1642	99.9422		1642	99.4057		1642	99.9514
1641	99.9371		1641	99.3826		1641	99.9253
1640	99.9303		1640	99.3591		1640	99.8957
1639	99.9265		1639	99.3453		1639	99.8719
1638	99.9219		1638	99.3381		1638	99.8565
1637	99.9066		1637	99.3271		1637	99.8509
1636	99.8877		1636	99.3217		1636	99.8582
1635	99.8858		1635	99.3381		1635	99.8674
1634	99.8989		1634	99.3652		1634	99.8671
1633	99.9099		1633	99.3912		1633	99.8646
1632	99.9189		1632	99.4205		1632	99.8619
1631	99.935		1631	99.4594		1631	99.8581
1630	99.9554		1630	99.5052		1630	99.8538
1629	99.9709		1629	99.5516		1629	99.8456
1628	99.9828		1628	99.5994		1628	99.8333
1627	99.9969		1627	99.6469		1627	99.8218
1626	100.004		1626	99.682		1626	99.8161
1625	100.006		1625	99.6976		1625	99.8164
1624	100.003		1624	99.7048		1624	99.8245
1623	100.005		1623	99.7174		1623	99.8366
1622	100.013		1622	99.7271		1622	99.8396
1621	100.019		1621	99.7232		1621	99.8323
1620	100.024		1620	99.7142		1620	99.8274
1619	100.03		1619	99.7156		1619	99.8345
1618	100.035		1618	99.7365		1618	99.8526
1617	100.033		1617	99.779		1617	99.8694
1616	100.037		1616	99.8373		1616	99.8726
1615	100.052		1615	99.8953		1615	99.8728
1614	100.065		1614	99.936		1614	99.8823
1613	100.071		1613	99.9566		1613	99.8924
1612	100.073		1612	99.9707		1612	99.8962
1611	100.076		1611	99.9916		1611	99.8982
1610	100.071		1610	100.015		1610	99.9012
1609	100.05		1609	100.027		1609	99.9019
1608	100.019		1608	100.03		1608	99.9002
1607	99.9886		1607	100.031		1607	99.9002
1606	99.9651		1606	100.027		1606	99.9012
1605	99.9492		1605	100.014		1605	99.8981
1604	99.9491		1604	100		1604	99.8935
1603	99.9706		1603	100.002		1603	99.8955
1602	100.004		1602	100.011		1602	99.904
1601	100.033		1601	100.012		1601	99.9141
1600	100.057		1600	100.007		1600	99.9265
1599	100.078		1599	100.001		1599	99.9433
1598	100.095		1598	99.9919		1598	99.9595
1597	100.104		1597	99.972		1597	99.9682
1596	100.11		1596	99.9455		1596	99.9718
1595	100.118		1595	99.9201		1595	99.977
1594	100.125		1594	99.8931		1594	99.9829
1593	100.123		1593	99.8598		1593	99.9849
1592	100.115		1592	99.8277		1592	99.9854
1591	100.109		1591	99.8047		1591	99.99
1590	100.105		1590	99.7817		1590	99.9961
1589	100.096		1589	99.7454		1589	99.9971
1588	100.088		1588	99.6992		1588	99.9945
1587	100.088		1587	99.6546		1587	99.9952
1586	100.092		1586	99.6118		1586	99.9993
1585	100.09		1585	99.5657		1585	100.002
1584	100.084		1584	99.5225		1584	100
1583	100.08		1583	99.4912		1583	100.005
1582	100.077		1582	99.4663		1582	100.011
1581	100.071		1581	99.4367		1581	100.009
1580	100.066		1580	99.4037		1580	100.001
1579	100.065		1579	99.374		1579	99.9958
1578	100.063		1578	99.3417		1578	99.998
1577	100.05		1577	99.2951		1577	100.005
1576	100.031		1576	99.2485		1576	100.013
1575	100.022		1575	99.2294		1575	100.016
1574	100.017		1574	99.2296		1574	100.016
1573	100.01		1573	99.2256		1573	100.013
1572	100.002		1572	99.2109		1572	100.003
1571	100.001		1571	99.1904		1571	99.9944
1570	100.004		1570	99.1662		1570	99.9922
1569	100.002		1569	99.1392		1569	99.9893
1568	99.9985		1568	99.1201		1568	99.9887
1567	99.9986		1567	99.1152		1567	100.001
1566	99.9993		1566	99.1128		1566	100.017
1565	99.9959		1565	99.0991		1565	100.018
1564	99.9941		1564	99.0806		1564	100.005
1563	99.9998		1563	99.0717		1563	99.9908
1562	100.008		1562	99.0743		1562	99.9788
1561	100.009		1561	99.0745		1561	99.9619
1560	99.9984		1560	99.0659		1560	99.9557
1559	99.996		1559	99.0821		1559	99.9947
1558	100		1558	99.1053		1558	100.014
1557	99.9961		1557	99.0999		1557	100.006
1556	99.9965		1556	99.0898		1556	100.01
1555	100.007		1555	99.0918		1555	100.01
1554	100.02		1554	99.1		1554	100.005
1553	100.02		1553	99.1043		1553	99.9951
1552	100.009		1552	99.1067		1552	99.9896
1551	100		1551	99.1129		1551	99.9935
1550	99.998		1550	99.1178		1550	99.9962
1549	99.9971		1549	99.1151		1549	99.99
1548	99.9963		1548	99.1149		1548	99.9828
1547	99.9998		1547	99.1302		1547	99.9858
1546	100.004		1546	99.1569		1546	99.9935
1545	100.002		1545	99.1814		1545	99.9928
1544	99.9953		1544	99.2034		1544	99.9831
1543	99.9994		1543	99.2331		1543	99.978
1542	100.009		1542	99.2617		1542	99.9802
1541	99.995		1541	99.2688		1541	99.9782
1540	99.9557		1540	99.2727		1540	99.9681
1539	99.9326		1539	99.2989		1539	99.9566
1538	99.9326		1538	99.3263		1538	99.954
1537	99.9319		1537	99.3374		1537	99.9586
1536	99.9278		1536	99.3397		1536	99.9621
1535	99.9316		1535	99.3472		1535	99.9679
1534	99.9387		1534	99.3648		1534	99.978
1533	99.9372		1533	99.3854		1533	99.9785
1532	99.932		1532	99.4093		1532	99.971
1531	99.932		1531	99.4429		1531	99.972
1530	99.9319		1530	99.4778		1530	99.9768
1529	99.9245		1529	99.4998		1529	99.9752
1528	99.9191		1528	99.5142		1528	99.9715
1527	99.9304		1527	99.541		1527	99.9756
1526	99.949		1526	99.5777		1526	99.9827
1525	99.9539		1525	99.602		1525	99.9797
1524	99.9489		1524	99.6147		1524	99.972
1523	99.9554		1523	99.638		1523	99.9755
1522	99.9771		1522	99.6759		1522	99.9902
1521	99.9971		1521	99.7065		1521	99.9952
1520	100.01		1520	99.7298		1520	99.9891
1519	100.039		1519	99.7622		1519	99.9933
1518	100.068		1518	99.7919		1518	100
1517	100.081		1517	99.8002		1517	99.993
1516	100.09		1516	99.8041		1516	99.9805
1515	100.115		1515	99.8281		1515	99.9837
1514	100.147		1514	99.8614		1514	100
1513	100.171		1513	99.8825		1513	100.007
1512	100.195		1512	99.8974		1512	99.9996
1511	100.233		1511	99.925		1511	99.9889
1510	100.276		1510	99.9569		1510	99.9813
1509	100.301		1509	99.9606		1509	99.9736
1508	100.301		1508	99.9357		1508	99.978
1507	100.302		1507	99.9453		1507	100.013
1506	100.31		1506	99.9891		1506	100.036
1505	100.317		1505	99.997		1505	100.028
1504	100.326		1504	100.008		1504	100.023
1503	100.339		1503	100.027		1503	100.023
1502	100.346		1502	100.038		1502	100.018
1501	100.328		1501	100.019		1501	99.9965
1500	100.28		1500	99.9798		1500	99.9548
1499	100.211		1499	99.9522		1499	99.9294
1498	100.122		1498	99.9384		1498	99.9169
1497	100.025		1497	99.9198		1497	99.9041
1496	99.9891		1496	99.9149		1496	99.8927
1495	100.049		1495	99.9508		1495	99.8941
1494	100.144		1494	100		1494	99.8997
1493	100.214		1493	100.021		1493	99.8912
1492	100.254		1492	100.009		1492	99.8716
1491	100.282		1491	99.9845		1491	99.86
1490	100.282		1490	99.9388		1490	99.8514
1489	100.229		1489	99.8476		1489	99.8176
1488	100.149		1488	99.7396		1488	99.7663
1487	100.076		1487	99.6528		1487	99.7193
1486	99.9873		1486	99.5677		1486	99.6634
1485	99.851		1485	99.4509		1485	99.5747
1484	99.6736		1484	99.303		1484	99.4521
1483	99.4577		1483	99.1218		1483	99.3018
1482	99.1652		1482	98.8639		1482	99.1008
1481	98.7711		1481	98.5022		1481	98.8252
1480	98.3129		1480	98.0751		1480	98.4933
1479	97.8136		1479	97.604		1479	98.1254
1478	97.2083		1478	97.0128		1478	97.6847
1477	96.4263		1477	96.2206		1477	97.1176
1476	95.4967		1476	95.2568		1476	96.4302
1475	94.4233		1475	94.1247		1475	95.6285
1474	92.9554		1474	92.5564		1474	94.5828
1473	90.8016		1473	90.2782		1473	93.1344
1472	88.2902		1472	87.7248		1472	91.476
1471	86.1131		1471	85.6373		1471	90.0133
1470	84.4571		1470	84.143		1470	88.8652
1469	83.2172		1469	83.0717		1469	87.9753
1468	82.4307		1468	82.442		1468	87.3782
1467	82.2972		1467	82.4651		1467	87.2341
1466	83.0329		1466	83.3968		1466	87.7398
1465	84.5811		1465	85.1915		1465	88.8892
1464	86.3768		1464	87.2298		1464	90.2529
1463	87.8112		1463	88.848		1463	91.3402
1462	88.755		1462	89.9181		1462	92.0371
1461	89.3593		1461	90.6124		1461	92.4654
1460	89.7554		1460	91.0702		1460	92.7439
1459	89.9819		1459	91.334		1459	92.9397
1458	90.0411		1458	91.4077		1458	93.1096
1457	90.0162		1457	91.3881		1457	93.2917
1456	90.0582		1456	91.4418		1456	93.4497
1455	90.1975		1455	91.6094		1455	93.5673
1454	90.4001		1454	91.8499		1454	93.6935
1453	90.6609		1453	92.1412		1453	93.872
1452	90.9651		1452	92.4586		1452	94.1025
1451	91.2735		1451	92.7659		1451	94.3459
1450	91.5739		1450	93.047		1450	94.5843
1449	91.8985		1449	93.3201		1449	94.8436
1448	92.269		1448	93.6007		1448	95.1335
1447	92.6575		1447	93.8781		1447	95.4128
1446	93.035		1446	94.1436		1446	95.653
1445	93.4123		1445	94.4089		1445	95.8735
1444	93.8014		1444	94.6797		1444	96.1001
1443	94.1924		1443	94.9418		1443	96.3323
1442	94.5716		1442	95.1815		1442	96.5554
1441	94.9304		1441	95.399		1441	96.7594
1440	95.2593		1440	95.5997		1440	96.9395
1439	95.5621		1439	95.7914		1439	97.1046
1438	95.8804		1438	96.0007		1438	97.2915
1437	96.2608		1437	96.2718		1437	97.5401
1436	96.6605		1436	96.6028		1436	97.8085
1435	96.9899		1435	96.9381		1435	98.0174
1434	97.2562		1434	97.2612		1434	98.1742
1433	97.5236		1433	97.5984		1433	98.3315
1432	97.8225		1432	97.9627		1432	98.5169
1431	98.1412		1431	98.3403		1431	98.7241
1430	98.4642		1430	98.7072		1430	98.9377
1429	98.7804		1429	99.0395		1429	99.1461
1428	99.0625		1428	99.3119		1428	99.3299
1427	99.2895		1427	99.5186		1427	99.474
1426	99.4759		1426	99.6793		1426	99.5916
1425	99.6465		1425	99.8124		1425	99.7035
1424	99.7924		1424	99.911		1424	99.8055
1423	99.8889		1423	99.9641		1423	99.8748
1422	99.9451		1422	100		1422	99.9134
1421	99.9847		1421	99.9902		1421	99.9443
1420	100.005		1420	99.9344		1420	99.9777
1419	99.9845		1419	99.8229		1419	99.9936
1418	99.9559		1418	99.6974		1418	99.9918
1417	99.932		1417	99.5888		1417	99.9784
1416	99.895		1416	99.477		1416	99.9569
1415	99.827		1415	99.3389		1415	99.9169
1414	99.7331		1414	99.1733		1414	99.8593
1413	99.6215		1413	98.9851		1413	99.7922
1412	99.4844		1412	98.7749		1412	99.7149
1411	99.3163		1411	98.5504		1411	99.6221
1410	99.1354		1410	98.3312		1410	99.5181
1409	98.9641		1409	98.1347		1409	99.4146
1408	98.8056		1408	97.968		1408	99.3157
1407	98.6531		1407	97.8352		1407	99.2175
1406	98.5055		1406	97.7415		1406	99.1221
1405	98.3715		1405	97.6946		1405	99.036
1404	98.2639		1404	97.7001		1404	98.9634
1403	98.1916		1403	97.7503		1403	98.9036
1402	98.1526		1402	97.8268		1402	98.8571
1401	98.1374		1401	97.9168		1401	98.8282
1400	98.1397		1400	98.0215		1400	98.8218

## Sheet: Fig. 3h
Cycles (n)	SCA, θ[º]	Std. dev.	SFE, [mN m^-1]	Std. dev.
1	33.2	0.6245	20.64	0.243447
2	18.3	0.754983	31.7567	0.366454
3	33.2867	0.440606	20.5133	0.197034
4	18.58	1.00955	31.0733	0.412014
5	33.5033	1.005	21.62	0.267706
6	18.5133	0.878711	31.7333	0.237534
7	33.1667	0.568624	21.92	0.137356
8	18.8233	0.372335	32	0.130639
9	32.9333	0.251661	21.97	0.0804156
10	18.7	0.5	32.4467	0.0939267
11	32.8333	0.251661	22.6567	0.237954
12	18.4333	0.61101	32.8733	0.0703957
13	32.5333	0.602771	22.5267	0.311163
14	17.9667	0.70946	33.0233	0.171335
15	32.7333	0.305505	22.92	0.143527
16	18.1333	0.305505	33.14	0.151217
17	32.2667	0.472582	22.97	0.445047
18	18	0.43589	32.75	0.641613
19	32.4667	1.07858	23.45	0.128323
20	17.8667	0.251661	34.38	0.311876
21	32.1667	0.416333	23.9433	0.0793025

## Sheet: Fig. 6c
Surface Tension, [mN m^-1]	SA, θ[º]	Std. dev.
22.3	------	-----
23.7	------	-----
23.8	------	-----
24.5	------	-----
25.3	------	-----
37.1	20	1.63299
43.5	25	2.44949
50.8	10	0.942809
72	30	2.0548

## Sheet: Fig. 6i
	Concentration of RhB, [µm]	Std. dev.
Before	6.63	0.156276
After	0.0084	0.000979796

[truncated: 11 more sheets: Fig. 7d, Supplementary Figure 1b, Supplementary Figure 2, Supplementary Figure 6a, Supplementary Figure 9a, Supplementary Figure 11, Supplementary Figure 13, Supplementary Figure 18, Supplementary Figure 22, Supplementary Figure 24, Supplementary Figure 25]
